# Supplementary material for: Development and Validation of a Three-gene Prognostic Signature for Patients with Hepatocellular Carcinoma
Source: Sci Rep. 2017 Jul 17;7:5517. doi: 10.1038/s41598-017-04811-5 (PMC5514049; doi:10.1038/s41598-017-04811-5)
Supplement: Supplementary file 1 — Supplemental Table s1 [file 41598_2017_4811_MOESM1_ESM.xls]

## Sheet: survival-related gene list_T1
gene	pvalue	FDR
AATF.26574	0.0176943	0.721685
ABCA10.10349	0.0356581	0.771649
ABCG8.64241	0.0180887	0.722213
ABHD12.26090	0.0448877	0.778332
ABHD5.51099	0.0347983	0.771649
ACE2.59272	0.00699308	0.692005
ACOT9.23597	0.0082654	0.692005
ACOX2.8309	0.0115047	0.713816
ACP2.53	0.00973509	0.70437
ADAM11.4185	0.0272005	0.73813
ADAM9.8754	0.0447209	0.778332
ADAMTS10.81794	0.00809822	0.692005
ADAMTS13.11093	0.0461447	0.782098
ADAMTSL2.9719	0.0369471	0.771649
ADAMTSL3.57188	0.0444487	0.778332
ADCK1.57143	0.014796	0.713816
ADH1A.124	0.0126034	0.713816
ADRA2B.151	0.0476688	0.793043
AFM.173	0.000865462	0.692005
AGPAT2.10555	0.0390011	0.774122
AGTRAP.57085	0.0472391	0.792422
AKAP6.9472	0.0156528	0.713816
AKAP9.10142	0.0115014	0.713816
AKIRIN2.55122	0.0279977	0.745504
ALG3.10195	0.0251091	0.734925
ANAPC4.29945	0.0305906	0.767971
ANGPT2.285	0.0124602	0.713816
ANGPTL1.9068	0.0176098	0.721685
ANKAR.150709	0.00526344	0.692005
ANKRD12.23253	0.0118637	0.713816
ANXA10.11199	0.0228368	0.734092
ANXA5.308	0.012055	0.713816
AP1M1.8907	0.0245328	0.734925
APBB1.322	0.0321682	0.768017
APEX2.27301	0.0218242	0.734013
APOB.338	0.0243294	0.734825
APOBEC3B.9582	0.0409777	0.774122
APOC1.341	0.0428837	0.774214
APOC3.345	0.037548	0.771649
AQP7P3.441432	0.0149918	0.713816
ARFGAP1.55738	0.00773852	0.692005
ARHGAP8.23779	0.0351711	0.771649
ASPA.443	0.00735198	0.692005
ASPM.259266	0.0221197	0.734092
ATAD3B.83858	0.028729	0.750318
ATF7IP2.80063	0.0103537	0.706666
ATG10.83734	0.00741741	0.692005
ATG12.9140	0.00660393	0.692005
ATP13A1.57130	0.0410503	0.774122
ATP13A4.84239	0.0449514	0.778332
ATP1A3.478	0.0364712	0.771649
ATP6AP1.537	0.0237273	0.734825
ATP6V0A1.535	0.0454754	0.780998
ATP6V0B.533	0.0350103	0.771649
ATP6V1E1.529	0.0173582	0.721685
ATXN3.4287	0.0344121	0.771649
AUH.549	0.049978	0.800949
B3GALT2.8707	0.00461243	0.692005
B3GAT3.26229	0.00197637	0.692005
BAG2.9532	0.0116534	0.713816
BAZ2B.29994	0.0176127	0.721685
BCL2L12.83596	0.0368164	0.771649
BCL2L13.23786	0.0056967	0.692005
BCL2L14.79370	0.0365417	0.771649
BDH2.56898	0.0279824	0.745504
BIVM.54841	0.0159763	0.713816
BNIP3.664	0.015931	0.713816
BOD1.91272	0.00139721	0.692005
BRD9.65980	0.0240892	0.734825
BSG.682	4.84169e-05	0.240438
C11orf21.29125	0.0104367	0.706666
C12orf44.60673	0.0392056	0.774122
C12orf47.51275	0.0290095	0.750552
C12orf68.387856	0.0391519	0.774122
C12orf73.728568	0.00784986	0.692005
C14orf109.26175	0.00948223	0.70437
C16orf45.89927	0.00496338	0.692005
C16orf72.29035	0.00190777	0.692005
C17orf39.79018	0.0339349	0.771649
C17orf86.654434	0.0205421	0.729296
C19orf25.148223	0.0260811	0.738014
C19orf77.284422	0.0110846	0.713816
C1orf112.55732	0.0054888	0.692005
C1orf159.54991	0.0128937	0.713816
C1orf216.127703	0.0113036	0.713816
C1orf31.388753	0.0254962	0.73613
C1orf85.112770	0.0113401	0.713816
C1orf91.56063	0.0130388	0.713816
C1orf96.126731	0.0204385	0.729296
C20orf20.55257	0.0427141	0.774214
C20orf24.55969	0.00764102	0.692005
C20orf56.140828	0.0121379	0.713816
C21orf63.59271	0.00995054	0.705466
C2orf18.54978	0.0388305	0.774122
C3orf62.375341	0.00577835	0.692005
C4orf34.201895	0.00208338	0.692005
C5orf32.84418	0.00851719	0.692005
C6orf155.79940	0.00477587	0.692005
C7orf13.129790	0.0170292	0.721685
C7orf68.29923	0.0395808	0.774122
C8B.732	0.00845179	0.692005
CACNA2D2.9254	0.0117798	0.713816
CAMK2D.817	0.0231057	0.734092
CAMK4.814	0.0493303	0.800949
CANX.821	0.0384868	0.774122
CASC4.113201	0.0474247	0.792966
CASQ2.845	0.0225642	0.734092
CAT.847	0.0263543	0.738014
CBR4.84869	0.0271455	0.73813
CCDC127.133957	0.00625916	0.692005
CCDC134.79879	0.00752021	0.692005
CCDC146.57639	0.0209847	0.731298
CCDC158.339965	0.00907632	0.700655
CCDC48.79825	0.0416608	0.774122
CCL23.6368	0.0186266	0.722213
CCNC.892	0.00135943	0.692005
CCNK.8812	0.0200138	0.729296
CCPG1.9236	0.0359158	0.771649
CCT5.22948	0.00214671	0.692005
CDC23.8697	0.00828531	0.692005
CDC25B.994	0.0491268	0.800949
CDC73.79577	0.0250228	0.734925
CDK16.5127	0.00304418	0.692005
CDKL3.51265	0.00176206	0.692005
CDKN2AIPNL.91368	0.00275798	0.692005
CEP290.80184	0.0287304	0.750318
CHMP1A.5119	0.0249734	0.734925
CHP.11261	0.0444016	0.778332
CHRNA5.1138	0.0157655	0.713816
CKMT2.1160	0.0142777	0.713816
CLEC3B.7123	0.00982195	0.70437
CLPX.10845	0.0154263	0.713816
CLTA.1211	0.0414292	0.774122
CNOT6.57472	0.034049	0.771649
CNTN1.1272	0.0290941	0.750552
COL25A1.84570	0.0456866	0.780998
COLEC10.10584	0.0233995	0.734825
COQ5.84274	0.0172915	0.721685
CPS1.1373	0.0346869	0.771649
CRBN.51185	0.0153765	0.713816
CRISPLD1.83690	0.0115887	0.713816
CSTF2.1478	0.00450568	0.692005
CTNNA3.29119	0.00226721	0.692005
CTSB.1508	0.0134067	0.713816
CUL3.8452	0.0061762	0.692005
CYP2C19.1557	0.0147376	0.713816
CYP2C9.1559	0.0205349	0.729296
CYP4F12.66002	0.00634453	0.692005
CYR61.3491	0.0101658	0.706666
DAGLA.747	0.0460885	0.782098
DAPK1.1612	0.0128739	0.713816
DCTN2.10540	0.0422695	0.774122
DDX17.10521	0.00205256	0.692005
DDX39.10212	0.0320117	0.767971
DDX41.51428	0.0226548	0.734092
DEF8.54849	0.0240352	0.734825
DEPDC6.64798	0.0458643	0.782098
DGAT2.84649	0.039433	0.774122
DHRS1.115817	0.0377589	0.771649
DHRS13.147015	0.0443329	0.778332
DLAT.1737	0.0231204	0.734092
DLGAP4.22839	0.00391439	0.692005
DNAJB5.25822	0.0360611	0.771649
DNASE1L3.1776	0.0141903	0.713816
DND1.373863	0.0265878	0.738014
DPH2.1802	0.00905246	0.700655
DUSP10.11221	0.0216029	0.734013
DUSP12.11266	0.0360941	0.771649
DYNLL1.8655	0.0459883	0.782098
E2F5.1875	0.0205601	0.729296
E2F7.144455	0.0254076	0.735938
EBNA1BP2.10969	0.0384992	0.774122
EIF2AK4.440275	0.00135031	0.692005
EIF2S2.8894	0.0278231	0.745504
EIF3C.8663	0.0193829	0.722213
EIF4B.1975	0.0411212	0.774122
EIF5B.9669	0.0397225	0.774122
EMB.133418	0.0171457	0.721685
EPAS1.2034	0.0135569	0.713816
EPCAM.4072	0.0410762	0.774122
EPS8L3.79574	0.0323918	0.771499
ESRRG.2104	0.0492413	0.800949
EVI5L.115704	0.0152224	0.713816
EZH2.2146	0.0263589	0.738014
FAM107A.11170	0.0334346	0.771649
FAM114A2.10827	0.0368094	0.771649
FAM127B.26071	0.00121695	0.692005
FAM149A.25854	0.00186823	0.692005
FAM58A.92002	0.0148725	0.713816
FAM65C.140876	0.0172032	0.721685
FAM98A.25940	0.0202374	0.729296
FATE1.89885	0.00206083	0.692005
FBLN5.10516	0.0100152	0.705466
FBXL4.26235	0.0354972	0.771649
FBXO10.26267	0.0344899	0.771649
FBXO21.23014	0.037436	0.771649
FDX1L.112812	0.0081214	0.692005
FFAR3.2865	0.0153652	0.713816
FHL3.2275	0.015798	0.713816
FIGNL2.401720	0.041846	0.774122
FILIP1.27145	0.0397771	0.774122
FKBP1A.2280	0.0336448	0.771649
FLJ10038.55056	0.0244807	0.734925
FLJ44635.392490	0.0192244	0.722213
FLNB.2317	0.0309742	0.767971
FTCD.10841	0.0429865	0.774214
FTH1.2495	0.0346166	0.771649
FTSJ1.24140	0.00429582	0.692005
FXYD6.53826	0.0486456	0.800949
FZD8.8325	0.0377085	0.771649
G2E3.55632	0.0309008	0.767971
GALNT10.55568	0.0206561	0.730093
GAPDH.2597	0.00137164	0.692005
GARNL3.84253	0.00442567	0.692005
GBAP1.2630	0.0317888	0.767971
GIMAP6.474344	0.0496858	0.800949
GIMAP7.168537	0.0232278	0.734092
GJD3.125111	0.0342957	0.771649
GLA.2717	0.0313093	0.767971
GLRX2.51022	0.00931197	0.700655
GLYATL1.92292	0.0128092	0.713816
GM2A.2760	0.0146557	0.713816
GNA14.9630	0.044851	0.778332
GNPDA1.10007	0.0177914	0.721685
GOLGA6L9.440295	0.0326787	0.771649
GOLT1B.51026	0.0242229	0.734825
GOSR1.9527	0.0213106	0.734013
GOT2.2806	0.0126232	0.713816
GP5.2814	0.0370934	0.771649
GP6.51206	0.00982041	0.70437
GRAMD1C.54762	0.00590233	0.692005
GRK4.2868	0.0385244	0.774122
GRRP1.79927	0.0348208	0.771649
GTPBP4.23560	0.0285526	0.750222
GYG1.2992	0.0361737	0.771649
GYG2.8908	0.027475	0.7429
GZMH.2999	0.0348864	0.771649
H2AFX.3014	0.00469863	0.692005
HARS.3035	0.0141687	0.713816
HARS2.23438	0.0193511	0.722213
HCFC1.3054	0.0343148	0.771649
HDHD2.84064	0.0128066	0.713816
HEBP1.50865	0.0243413	0.734825
HES6.55502	0.0397464	0.774122
HEXB.3074	0.00014053	0.348935
HIST2H2AC.8338	0.0415178	0.774122
HMGB2.3148	0.0312519	0.767971
HMGCS2.3158	0.00954477	0.70437
HN1.51155	0.00123584	0.692005
HNRNPAB.3182	0.0410563	0.774122
HNRNPH1.3187	0.0047836	0.692005
HOXD8.3234	0.00250057	0.692005
HOXD9.3235	8.1521e-05	0.269889
HPR.3250	0.00740781	0.692005
HRCT1.646962	0.0369588	0.771649
HSD17B13.345275	0.0109042	0.713816
HSD17B2.3294	0.0417244	0.774122
HSP90AA1.3320	0.0209294	0.731298
HSP90B1.7184	0.0061257	0.692005
HSPA4.3308	0.0148203	0.713816
HSPA8.3312	0.0178023	0.721685
HSPG2.3339	0.0156062	0.713816
IDH3B.3420	0.0409349	0.774122
IGFALS.3483	0.00543106	0.692005
IK.3550	0.0192466	0.722213
IKBKG.8517	0.0492972	0.800949
IL1RAPL2.26280	0.00588913	0.692005
IL20RB.53833	0.0240421	0.734825
IMPACT.55364	0.0142323	0.713816
INPP5B.3633	0.0435686	0.77549
INS.IGF2.723961	0.0439834	0.777301
IQCC.55721	0.0141619	0.713816
ISY1.57461	0.0239362	0.734825
ITIH1.3697	0.0353777	0.771649
ITIH2.3698	0.0228988	0.734092
KDM2A.22992	0.00734801	0.692005
KDM5C.8242	0.0343637	0.771649
KIAA0020.9933	0.016653	0.7197
KIAA0114.57291	0.0216665	0.734013
KIAA0391.9692	0.0399877	0.774122
KIAA0415.9907	0.0102728	0.706666
KIAA1370.56204	0.0289035	0.750552
KIF2A.3796	0.0342001	0.771649
KLF2.10365	0.0268247	0.738014
KLHDC2.23588	0.00628475	0.692005
KRT19.3880	0.0241391	0.734825
LAGE3.8270	0.0229021	0.734092
LAPTM4B.55353	0.0219827	0.734092
LARS.51520	8.30625e-06	0.0824977
LAS1L.81887	0.0260113	0.738014
LCMT2.9836	0.0159992	0.713816
LDB2.9079	0.00433157	0.692005
LEPRE1.64175	0.0394278	0.774122
LETM1.3954	0.0140402	0.713816
LILRA3.11026	0.0159171	0.713816
LIMS2.55679	0.0362637	0.771649
LLPH.84298	0.0306505	0.767971
LOC100129550.100129550	0.0392985	0.774122
LOC100129637.100129637	0.0188793	0.722213
LOC100133161.100133161	0.0182255	0.722213
LOC100133612.100133612	0.012528	0.713816
LOC100133669.100133669	0.00339681	0.692005
LOC100144603.100144603	0.0368276	0.771649
LOC100288778.100288778	0.0119708	0.713816
LOC201651.201651	0.0447526	0.778332
LOC222699.222699	0.0489854	0.800949
LOC388152.388152	0.0485465	0.800949
LOC388955.388955	0.0368949	0.771649
LOC441869.441869	0.0351541	0.771649
LOC646762.646762	0.0270044	0.73813
LOC729678.729678	0.0456373	0.780998
LPCAT1.79888	0.00421825	0.692005
LRBA.987	0.0349803	0.771649
LRRC20.55222	0.0317886	0.767971
LRRC4.64101	0.0180115	0.722213
LRRN4.164312	0.00558921	0.692005
LTBP1.4052	0.0158197	0.713816
LY6H.4062	0.0436777	0.775806
MAFG.4097	0.00960878	0.70437
MAGI1.9223	0.0108393	0.713816
MAN1B1.11253	0.0230251	0.734092
MANF.7873	0.0498135	0.800949
MAP2K2.5605	0.0159124	0.713816
MAP4K2.5871	0.0427818	0.774214
MAPKAPK5.8550	0.00924886	0.700655
MASP1.5648	0.000421586	0.649404
MCCC1.56922	0.0215195	0.734013
MCCC2.64087	0.0469078	0.788304
MCOLN1.57192	0.00453465	0.692005
MCTS1.28985	0.0148053	0.713816
METTL13.51603	0.0314087	0.767971
MFSD4.148808	0.0185706	0.722213
MGC16703.113691	0.0390888	0.774122
MGST2.4258	0.0275772	0.7429
MMP1.4312	0.0247353	0.734925
MMP9.4318	0.0161519	0.713816
MPV17.4358	0.00633679	0.692005
MRPL46.26589	0.043286	0.77549
MRPS14.63931	0.0408782	0.774122
MRPS17.51373	0.0369814	0.771649
MRPS31.10240	0.0116032	0.713816
MSL3L2.151507	0.0287828	0.750318
MST1P9.11223	0.00846678	0.692005
MSTO1.55154	0.0422171	0.774122
MTHFS.10588	0.0409261	0.774122
MTMR10.54893	0.00666094	0.692005
MTRF1.9617	0.00498681	0.692005
MYO10.4651	0.0251585	0.734925
MYO1B.4430	0.0365121	0.771649
MYOM2.9172	0.0133114	0.713816
NAALADL2.254827	0.0042078	0.692005
NAGPA.51172	0.0164671	0.7197
NARG2.79664	0.0430165	0.774214
NCOR1.9611	0.0395406	0.774122
NDRG2.57447	0.00174648	0.692005
NDST3.9348	0.0215599	0.734013
NDUFS6.4726	0.0419797	0.774122
NEIL3.55247	0.0151818	0.713816
NEU1.4758	0.00563562	0.692005
NHP2.55651	0.0204996	0.729296
NHSL1.57224	0.0260481	0.738014
NIN.51199	0.0492987	0.800949
NKAP.79576	0.00743004	0.692005
NLRC3.197358	0.0421966	0.774122
NOTCH2.4853	0.00905362	0.700655
NPAS3.64067	0.0230306	0.734092
NPM1.4869	0.0382485	0.774122
NR5A2.2494	0.0147865	0.713816
NRD1.4898	0.0317564	0.767971
NSDHL.50814	0.0127329	0.713816
NSUN5.55695	0.0264551	0.738014
NUBP1.4682	0.0256081	0.737215
NUP205.23165	0.0437426	0.775806
NUP93.9688	0.0415233	0.774122
OAS1.4938	0.00475146	0.692005
OAZ2.4947	0.0448974	0.778332
OCIAD1.54940	0.01098	0.713816
OSBP.5007	0.0182673	0.722213
OXT.5020	0.0123226	0.713816
PA2G4.5036	0.00724599	0.692005
PA2G4P4.647033	0.0280982	0.746181
PAIP2B.400961	0.00702907	0.692005
PAMR1.25891	0.0476038	0.793043
PARP16.54956	0.0276007	0.7429
PBLD.64081	0.00547226	0.692005
PCDHAC1.56135	0.0108845	0.713816
PCYOX1.51449	0.00800522	0.692005
PDCD7.10081	0.0242037	0.734825
PDE2A.5138	0.00213856	0.692005
PDE8A.5151	0.0076366	0.692005
PDZD11.51248	0.00831642	0.692005
PECR.55825	0.0218755	0.734013
PES1.23481	0.0161015	0.713816
PEX12.5193	0.0352485	0.771649
PGF.5228	0.0126347	0.713816
PGM1.5236	0.00572947	0.692005
PHF12.57649	0.0213479	0.734013
PHLDB2.90102	0.00333133	0.692005
PIGF.5281	0.0176121	0.721685
PIGU.128869	0.0026626	0.692005
PIK3R1.5295	0.0303629	0.767971
PIPOX.51268	0.00194832	0.692005
PIPSL.266971	0.0415921	0.774122
PKHD1.5314	0.0229542	0.734092
PLA2G12A.81579	0.0435313	0.77549
PLEKHA8.84725	0.0337614	0.771649
PLEKHH1.57475	0.0346612	0.771649
PNO1.56902	0.0166664	0.7197
POLR2H.5437	0.019345	0.722213
POLR3G.10622	0.00635081	0.692005
POLRMT.5442	0.0182678	0.722213
PON1.5444	0.00816937	0.692005
PON3.5446	0.0423226	0.774122
PPARA.5465	0.0383026	0.774122
PPARGC1B.133522	0.0301297	0.767971
PPIL1.51645	0.0466654	0.788304
PPL.5493	0.0316056	0.767971
PPP1R12C.54776	0.022918	0.734092
PPP2R1B.5519	0.0478876	0.794739
PRDX3.10935	0.037616	0.771649
PRELID2.153768	0.0232822	0.734092
PRICKLE2.166336	0.0480227	0.794935
PRPSAP1.5635	0.0406148	0.774122
PRR16.51334	0.0396882	0.774122
PRRG4.79056	0.015365	0.713816
PRSS8.5652	0.0132988	0.713816
PSMA7.5688	0.0319827	0.767971
PSMB4.5692	0.0250461	0.734925
PSMB5.5693	0.00869049	0.696081
PTCH1.5727	0.0338219	0.771649
PTDSS2.81490	0.00837699	0.692005
PTK2B.2185	0.01379	0.713816
PTN.5764	0.0207578	0.731034
PTPN3.5774	0.00749445	0.692005
PUS3.83480	0.0290341	0.750552
RAB10.10890	0.0321036	0.768017
RAB32.10981	0.019424	0.722213
RAB6C.84084	0.0176257	0.721685
RAB7A.7879	0.0360476	0.771649
RAB7L1.8934	0.0435513	0.77549
RAB8A.4218	0.0266758	0.738014
RAPGEF2.9693	0.0455006	0.780998
RARS.5917	0.0486105	0.800949
RASSF9.9182	0.0194513	0.722213
RBCK1.10616	0.019604	0.722213
RBM28.55131	0.0135363	0.713816
RBM45.129831	0.0406187	0.774122
RBMX2.51634	0.0051748	0.692005
RDM1.201299	0.0130567	0.713816
REEP4.80346	0.0282889	0.747247
REXO4.57109	0.0468203	0.788304
RFESD.317671	0.0430292	0.774214
RGMA.56963	0.0442055	0.778332
RGPD4.285190	0.0296662	0.759799
RHOQ.23433	0.030701	0.767971
RNF125.54941	0.0224652	0.734092
RNF216L.441191	0.0434306	0.77549
RNF217.154214	0.0432409	0.77549
RNF26.79102	0.0138313	0.713816
RPP14.11102	0.0166295	0.7197
RPP38.10557	0.0402371	0.774122
RRAGD.58528	0.00455912	0.692005
RRP7B.91695	0.0414658	0.774122
RTN3.10313	0.0490376	0.800949
RUVBL1.8607	0.0259862	0.738014
SARDH.1757	0.0343926	0.771649
SC65.10609	0.00330803	0.692005
SCAMP4.113178	0.0157535	0.713816
SCML4.256380	0.0057566	0.692005
SCN3A.6328	0.0357595	0.771649
SDHAP3.728609	0.0307464	0.767971
SEC22B.9554	0.0189091	0.722213
SEC61A1.29927	0.000567746	0.692005
SEC61G.23480	0.0194937	0.722213
SECISBP2L.9728	0.0475402	0.793043
SEPSECS.51091	0.00825997	0.692005
SFRS14.10147	0.037591	0.771649
SGEF.26084	0.00554122	0.692005
SH2D4A.63898	0.00247123	0.692005
SHKBP1.92799	0.0178918	0.722213
SHROOM4.57477	0.0338345	0.771649
SLC16A4.9122	0.0270872	0.73813
SLC22A7.10864	0.0218699	0.734013
SLC23A2.9962	0.00921924	0.700655
SLC25A3.5250	0.00367064	0.692005
SLC2A2.6514	0.0232108	0.734092
SLC35A2.7355	0.0345503	0.771649
SLC36A1.206358	0.0250217	0.734925
SLC39A8.64116	0.0453963	0.780998
SLC41A3.54946	0.0438584	0.776473
SLC48A1.55652	0.0083751	0.692005
SLC4A11.83959	0.0430068	0.774214
SLC6A1.6529	0.0201318	0.729296
SLC7A2.6542	0.041731	0.774122
SLC7A4.6545	0.0111009	0.713816
SLCO2A1.6578	0.0087982	0.699069
SMEK2.57223	0.0317306	0.767971
SNAPC2.6618	0.0414033	0.774122
SNRNP70.6625	0.0398441	0.774122
SNRPA.6626	0.0262365	0.738014
SNRPC.6631	0.0422706	0.774122
SNRPE.6635	0.0158974	0.713816
SOCS2.8835	0.0326173	0.771649
SORBS2.8470	0.0499329	0.800949
SPA17.53340	0.00819532	0.692005
SPATA24.202051	0.00360034	0.692005
SPATA2L.124044	0.0410158	0.774122
SPDYC.387778	0.0254155	0.735938
SPIRE2.84501	0.0260959	0.738014
SPNS1.83985	0.00549402	0.692005
SPON2.10417	0.023536	0.734825
SPP1.6696	0.0213675	0.734013
SPP2.6694	0.00274773	0.692005
SPRY2.10253	0.0452576	0.780998
SRD5A3.79644	0.0040271	0.692005
SRL.6345	0.00327918	0.692005
SSFA2.6744	0.0397705	0.774122
SSR3.6747	0.0339942	0.771649
STAT5B.6777	0.0269131	0.73813
STIM1.6786	0.0200148	0.729296
STK32B.55351	0.0386801	0.774122
STK33.65975	0.00229668	0.692005
STX17.55014	0.0217644	0.734013
SUB1.10923	0.0184734	0.722213
SUCLA2.8803	0.0406866	0.774122
SURF4.6836	0.0425006	0.774214
SYNPO2.171024	0.0319658	0.767971
SYT9.143425	0.0489036	0.800949
TADA2B.93624	0.00457737	0.692005
TAF9.6880	0.0267811	0.738014
TAPT1.202018	0.00856994	0.692005
TAZ.6901	0.0466845	0.788304
TBC1D19.55296	0.0190447	0.722213
TBX19.9095	0.0091432	0.700655
TCOF1.6949	0.0295962	0.759799
TCP10L.140290	0.00135411	0.692005
TGDS.23483	0.0176995	0.721685
THAP8.199745	0.049776	0.800949
THEM4.117145	0.00985777	0.70437
THOC4.10189	0.0279251	0.745504
THRB.7068	0.0168459	0.72118
THRSP.7069	0.0336686	0.771649
TIGD6.81789	0.0222665	0.734092
TIMM13.26517	0.00208262	0.692005
TIMM9.26520	0.0282344	0.747247
TINAGL1.64129	0.033037	0.771649
TLCD1.116238	0.0319396	0.767971
TMCO1.54499	0.0167662	0.720874
TMED9.54732	0.040461	0.774122
TMEM106C.79022	0.024296	0.734825
TMEM125.128218	0.00789741	0.692005
TMEM147.10430	0.0166357	0.7197
TMEM150B.284417	0.00382569	0.692005
TMEM56.148534	0.0252671	0.735931
TNFRSF4.7293	0.000291091	0.578223
TOR2A.27433	0.00386115	0.692005
TPM1.7168	0.0473123	0.792422
TPRA1.131601	0.0306407	0.767971
TRAPPC4.51399	0.03452	0.771649
TREM1.54210	0.02669	0.738014
TRIM27.5987	0.0319395	0.767971
TRIP13.9319	0.0120032	0.713816
TRMT1.55621	0.0246804	0.734925
TRMT61A.115708	0.00314381	0.692005
TRPC4AP.26133	0.0312559	0.767971
TRPC6.7225	0.0161708	0.713816
TRPM7.54822	0.0372023	0.771649
TSPO2.222642	0.0284079	0.748401
TTC19.54902	0.0264458	0.738014
TTC26.79989	0.0446188	0.778332
TTC36.143941	0.00322287	0.692005
TTC4.7268	0.0208299	0.731034
TTYH3.80727	0.0186884	0.722213
TUBB2A.7280	0.0355879	0.771649
UBE2A.7319	0.0250256	0.734925
UBE3A.7337	0.0344412	0.771649
UPB1.51733	0.0374367	0.771649
UPF3B.65109	0.000939305	0.692005
USHBP1.83878	0.0424489	0.774214
USP43.124739	0.031017	0.767971
UTP14A.10813	0.0479308	0.794739
UTP15.84135	0.0384726	0.774122
UTS2D.257313	0.00377314	0.692005
VARS.7407	0.0203929	0.729296
VCP.7415	0.040556	0.774122
VIPR1.7433	0.0313402	0.767971
VPS26A.9559	0.0148697	0.713816
VTI1A.143187	0.0237335	0.734825
VTN.7448	0.0494538	0.800949
WASH2P.375260	0.0374991	0.771649
WDR4.10785	0.0332666	0.771649
WDR53.348793	0.0341569	0.771649
WDR55.54853	0.000457695	0.649404
WHAMML1.339005	0.0127519	0.713816
WWC2.80014	0.0461442	0.782098
XPNPEP1.7511	0.0449822	0.778332
YIF1B.90522	0.00654313	0.692005
YIPF1.54432	0.0307033	0.767971
YIPF5.81555	0.0122989	0.713816
YKT6.10652	0.037417	0.771649
ZADH2.284273	0.0418117	0.774122
ZBTB3.79842	0.00368512	0.692005
ZBTB40.9923	0.0196333	0.722213
ZC3HC1.51530	0.0455738	0.780998
ZCRB1.85437	0.0224246	0.734092
ZDHHC15.158866	0.0266871	0.738014
ZFP3.124961	0.0363838	0.771649
ZNF2.7549	0.0469074	0.788304
ZNF213.7760	0.0104591	0.706666
ZNF334.55713	0.0185372	0.722213
ZNF385B.151126	0.029682	0.759799
ZNF436.80818	0.00215333	0.692005
ZNF564.163050	0.0421792	0.774122
ZNF652.22834	0.0135124	0.713816
ZNF662.389114	0.0368373	0.771649
ZNF671.79891	0.0183984	0.722213
ZP3.7784	0.0103593	0.706666

## Sheet: survival-related gene list_T2
gene	pvalue	FDR
ABCA10.10349	0.0115695	0.603
ABCC5.10057	0.0211599	0.682579
ABCG4.64137	0.0360098	0.72372
ABHD14B.84836	0.0439969	0.72372
ACOT12.134526	0.0419402	0.72372
ACSF3.197322	0.0309562	0.709971
ACTA2.59	0.0415218	0.72372
ACTR5.79913	0.0325489	0.709971
ADD1.118	0.0192496	0.675486
ADO.84890	0.0407796	0.72372
ADRA2B.151	0.00261717	0.472613
AFF4.27125	0.0431106	0.72372
AGAP2.116986	0.0190559	0.675486
AIM1L.55057	0.0442415	0.72372
AKR1B10.57016	0.020895	0.682579
AKR1B15.441282	0.0153232	0.650558
ALCAM.214	0.00337186	0.488912
ALKBH7.84266	0.0266509	0.709971
ANAPC10.10393	0.00357753	0.490701
ANK3.288	0.0426519	0.72372
ANKMY2.57037	0.0163754	0.661139
ANKRD24.170961	0.0183615	0.674296
ANKRD5.63926	0.0437727	0.72372
ANKZF1.55139	0.0262837	0.709971
ANO10.55129	0.0130352	0.622431
ANXA2P2.304	0.0263229	0.709971
AOC3.8639	0.0459476	0.72372
APAF1.317	0.0480571	0.730427
ARHGAP1.392	0.0422833	0.72372
ARHGAP33.115703	0.0246532	0.707219
ARIH2.10425	0.00103777	0.472613
ARMC9.80210	0.000759684	0.472613
ATAD3A.55210	0.0261558	0.709971
ATG2A.23130	0.0113677	0.603
ATP1A1.476	0.0384527	0.72372
ATP1B3.483	0.0371869	0.72372
ATP5J.522	0.0307796	0.709971
AVPI1.60370	0.00647439	0.54847
BAAT.570	0.00595001	0.54847
BBS7.55212	0.00500856	0.529203
BCHE.590	0.000876626	0.472613
BIRC5.332	0.0102078	0.603
BMP6.654	0.0273338	0.709971
BRPF1.7862	0.0244913	0.707219
BTBD10.84280	0.0125663	0.617865
BTBD3.22903	0.0271303	0.709971
BTNL9.153579	0.0247949	0.707651
C10orf108.414235	0.0418158	0.72372
C10orf11.83938	0.0152055	0.650558
C10orf137.26098	0.0317756	0.709971
C10orf32.119032	0.00257349	0.472613
C10orf78.119392	0.03799	0.72372
C11orf75.56935	0.0456512	0.72372
C11orf82.220042	0.00682	0.54847
C12orf45.121053	0.0330405	0.709971
C14orf105.55195	0.0215879	0.682579
C14orf180.400258	0.0463042	0.72372
C15orf23.90417	0.0338484	0.711811
C15orf42.90381	0.00251949	0.472613
C16orf75.116028	0.0103097	0.603
C17orf53.78995	0.0406739	0.72372
C18orf10.25941	0.0142835	0.644167
C19orf36.113177	0.0324664	0.709971
C19orf38.255809	0.0361368	0.72372
C19orf57.79173	0.0345127	0.71575
C19orf59.199675	0.032471	0.709971
C1orf107.27042	0.0176758	0.666499
C1orf113.79729	0.00211309	0.472613
C1orf135.79000	0.00319516	0.488912
C1orf201.90529	0.0172874	0.662927
C1orf27.54953	0.0419089	0.72372
C1orf84.149469	0.0374698	0.72372
C1orf91.56063	0.00473723	0.526529
C1RL.51279	0.0248749	0.7079
C21orf58.54058	0.0418728	0.72372
C21orf7.56911	0.0235761	0.705296
C22orf27.150291	0.0257913	0.709971
C2CD3.26005	0.00660435	0.54847
C2orf44.80304	0.0399984	0.72372
C2orf55.343990	0.0416338	0.72372
C2orf77.129881	0.00531229	0.533506
C3orf39.84892	0.0416732	0.72372
C3orf58.205428	0.0241094	0.706356
C5orf4.10826	0.00709872	0.54847
C6orf145.221749	0.032593	0.709971
C6orf182.285753	0.0412469	0.72372
C7orf10.79783	0.0420316	0.72372
C7orf60.154743	0.00717848	0.54847
C8orf4.56892	0.0116271	0.603
C8orf41.80185	0.0274941	0.709971
C8orf51.78998	0.0166005	0.662672
C9orf71.169693	0.0450343	0.72372
CA9.768	0.00578565	0.54847
CABYR.26256	0.019388	0.675486
CAPRIN1.4076	0.0477408	0.729715
CBX2.84733	0.0460493	0.72372
CC2D1B.200014	0.00573223	0.54847
CCDC127.133957	0.0384003	0.72372
CCDC137.339230	0.0350504	0.718339
CCDC150.284992	0.00753896	0.560467
CCDC21.64793	0.0127747	0.622431
CCDC24.149473	0.00193966	0.472613
CCDC34.91057	0.0133495	0.628113
CCDC64.92558	0.0216651	0.682579
CCDC71.64925	0.0344256	0.71575
CCDC77.84318	0.0215783	0.682579
CCDC97.90324	0.00891645	0.59435
CCDC99.54908	0.0160434	0.653047
CCL14.6358	0.00389134	0.490701
CCNB1.891	0.0180798	0.672542
CD109.135228	0.0365358	0.72372
CD4.920	0.0331749	0.709971
CD58.965	0.0110816	0.603
CDADC1.81602	0.011452	0.603
CDC20.991	0.00140471	0.472613
CDC25A.993	0.0475696	0.729715
CDCA3.83461	0.0330948	0.709971
CDCA4.55038	0.0332448	0.709971
CDCA5.113130	0.00916109	0.597186
CDCA8.55143	0.0110844	0.603
CDT1.81620	0.0111672	0.603
CDYL2.124359	0.0109658	0.603
CEACAM6.4680	0.0198954	0.675486
CECR1.51816	0.030083	0.709971
CECR5.27440	0.0185189	0.674296
CENPA.1058	0.0462994	0.72372
CENPE.1062	0.0399525	0.72372
CENPK.64105	0.047647	0.729715
CENPM.79019	0.0295848	0.709971
CENPQ.55166	0.0403036	0.72372
CEP192.55125	0.00969496	0.603
CFHR1.3078	0.0100969	0.603
CFHR4.10877	0.01171	0.603
CHD1L.9557	0.0138662	0.640451
CHEK1.1111	0.0455665	0.72372
CHML.1122	0.0424052	0.72372
CHP.11261	0.0331239	0.709971
CHRNE.1145	0.0420224	0.72372
CHST4.10164	0.00105919	0.472613
CLCN2.1181	0.0179651	0.670787
CLEC3B.7123	0.0377343	0.72372
CLEC5A.23601	0.0255039	0.709971
CLSPN.63967	0.0305286	0.709971
CNOT3.4849	0.0281362	0.709971
CNPY4.245812	0.0351503	0.718339
COLEC12.81035	0.00846439	0.583808
COMMD2.51122	0.00145981	0.472613
CPLX1.10815	0.043495	0.72372
CROCCL2.114819	0.0447505	0.72372
CSMD2.114784	0.0424452	0.72372
CTSL2.1515	0.0138711	0.640451
CXCL1.2919	0.000306046	0.472613
CXCL5.6374	0.049372	0.735526
CXCL6.6372	0.00350255	0.489963
CXXC1.30827	0.0216092	0.682579
CYB5D2.124936	0.0115401	0.603
CYGB.114757	0.0409848	0.72372
CYP17A1.1586	0.0191423	0.675486
CYP26B1.56603	0.0188929	0.675486
CYP39A1.51302	0.0442055	0.72372
CYP3A5.1577	0.0139799	0.640451
CYP4F12.66002	0.0325793	0.709971
DBF4.10926	0.00839019	0.583808
DCLRE1C.64421	0.0420358	0.72372
DDTL.100037417	0.0232402	0.703724
DDX55.57696	0.0149754	0.649559
DEM1.64789	0.00364177	0.490701
DEPDC1.55635	0.0184746	0.674296
DGCR11.25786	0.0193365	0.675486
DHDH.27294	0.0144271	0.644167
DHX37.57647	0.0214346	0.682579
DLG5.9231	0.00212958	0.472613
DLGAP5.9787	0.0424696	0.72372
DLL1.28514	0.00254178	0.472613
DMD.1756	0.0421962	0.72372
DMGDH.29958	0.0071769	0.54847
DNAJC16.23341	0.0170671	0.662927
DNAJC6.9829	0.0284857	0.709971
DNMT3B.1789	0.00416978	0.490701
DOCK7.85440	0.0289888	0.709971
DONSON.29980	0.02012	0.677395
DPF2.5977	0.0195135	0.675486
DSCC1.79075	0.0199272	0.675486
DUSP1.1843	0.00595304	0.54847
DYNC1LI1.51143	0.0276209	0.709971
DZIP3.9666	0.0426375	0.72372
E2F8.79733	0.000968514	0.472613
ECT2.1894	0.0452565	0.72372
EDA2R.60401	0.038339	0.72372
EEF1E1.9521	0.0482911	0.731139
EFCAB7.84455	0.04579	0.72372
EFHC1.114327	0.0363555	0.72372
EHBP1L1.254102	0.00166883	0.472613
EHMT2.10919	0.0469156	0.726935
EI24.9538	0.0215119	0.682579
EIF2B5.8893	0.0214375	0.682579
ELOVL1.64834	0.0100079	0.603
ENO1.2023	0.0414976	0.72372
EPHB6.2051	0.0464895	0.72372
EPHX2.2053	0.0283469	0.709971
EPR1.8475	0.0166135	0.662672
ERCC6L.54821	0.0423781	0.72372
EREG.2069	0.00192345	0.472613
ERGIC1.57222	0.0463707	0.72372
ESPL1.9700	0.00389784	0.490701
ESYT3.83850	0.0274859	0.709971
EWSR1.2130	0.0245021	0.707219
EXOC3L2.90332	0.0286525	0.709971
EXOC6.54536	0.0112305	0.603
EXTL2.2135	0.0124131	0.615511
F11.2160	0.00641338	0.54847
FAAH2.158584	0.0371191	0.72372
FADS1.3992	0.0121627	0.613199
FAF1.11124	0.0446394	0.72372
FAHD2A.51011	0.0109653	0.603
FAM103A1.83640	0.0438067	0.72372
FAM107A.11170	0.0325635	0.709971
FAM122A.116224	0.0438084	0.72372
FAM21C.253725	0.0416609	0.72372
FAM72A.729533	0.00307026	0.48548
FAM72B.653820	0.00235796	0.472613
FAM83D.81610	0.0302126	0.709971
FANCA.2175	0.0338023	0.711811
FANCD2.2177	0.00458901	0.523885
FANCE.2178	0.0197676	0.675486
FANCG.2189	0.00215625	0.472613
FANCI.55215	0.0328893	0.709971
FBXO43.286151	0.0444303	0.72372
FEN1.2237	5.43244e-05	0.269775
FGB.2244	0.00122872	0.472613
FGG.2266	0.00179115	0.472613
FHL3.2275	0.00342007	0.488912
FLI1.2313	0.0428003	0.72372
FLJ11235.54508	0.0177161	0.666499
FMO4.2329	0.0397503	0.72372
FOXD4.2298	0.0437067	0.72372
FOXM1.2305	0.0483783	0.731345
FRAT1.10023	0.013427	0.628113
FSD1.79187	0.0270877	0.709971
FSD1L.83856	0.00499402	0.529203
FUT10.84750	0.0494995	0.735526
FUT3.2525	0.0397928	0.72372
FXYD2.486	0.0496423	0.735526
FYN.2534	0.047264	0.729024
G6PC.2538	0.0178458	0.668846
GALM.130589	0.043711	0.72372
GAMT.2593	0.0243826	0.707219
GCOM1.145781	0.0435959	0.72372
GDF9.2661	0.000156809	0.355569
GDPD1.284161	0.0422293	0.72372
GFRA2.2675	0.0151148	0.649869
GGT3P.2679	0.0413451	0.72372
GGTLC2.91227	0.0232376	0.703724
GIMAP8.155038	0.0187814	0.675486
GINS1.9837	0.00600919	0.54847
GLB1.2720	0.0279939	0.709971
GLB1L.79411	0.0262962	0.709971
GLDN.342035	0.0239505	0.705865
GMFB.2764	0.0047804	0.526529
GNAL.2774	0.0198317	0.675486
GNL2.29889	0.0414946	0.72372
GNPDA2.132789	0.0425657	0.72372
GOT2.2806	0.0107153	0.603
GPR85.54329	0.0485287	0.732503
GPSM2.29899	0.00728937	0.54847
GPT.2875	0.0222162	0.691696
GSG2.83903	0.0129486	0.622431
GTF2F2.2963	0.0453825	0.72372
GTF3C2.2976	0.0309142	0.709971
GTSE1.51512	0.0293073	0.709971
HAGH.3029	0.0379967	0.72372
HAT1.8520	0.011083	0.603
HAUS5.23354	0.00424892	0.490701
HCFC1.3054	0.0315163	0.709971
HCN3.57657	0.0292742	0.709971
HDAC1.3065	0.0068385	0.54847
HDAC11.79885	0.00162131	0.472613
HDGF.3068	0.00398638	0.490701
HIGD1B.51751	0.021284	0.682579
HIGD2A.192286	0.0497405	0.735526
HJURP.55355	0.000697343	0.472613
HKDC1.80201	0.0294298	0.709971
HNRNPUL2.221092	0.0176952	0.666499
HPR.3250	0.0217769	0.682579
HPX.3263	0.0149767	0.649559
HRSP12.10247	0.0276764	0.709971
HSF2.3298	0.0498241	0.735526
ICAM3.3385	0.0170661	0.662927
ID2.3398	0.0480827	0.730427
IDH1.3417	0.0471322	0.729024
IFT80.57560	0.0350478	0.718339
IGSF3.3321	0.0196196	0.675486
IL3RA.3563	0.0317767	0.709971
IL8.3576	0.000871581	0.472613
ILDR2.387597	0.0358454	0.723415
INCENP.3619	0.0281642	0.709971
IPO11.51194	0.0310622	0.709971
IPO13.9670	0.0213063	0.682579
IQCC.55721	0.00151544	0.472613
IQGAP3.128239	0.0342395	0.715467
IQSEC3.440073	0.0381878	0.72372
ISX.91464	0.0434441	0.72372
KAZ.23254	0.0298439	0.709971
KBTBD11.9920	0.0390712	0.72372
KCND2.3751	0.0398615	0.72372
KCTD17.79734	0.0238311	0.705805
KCTD6.200845	0.00107539	0.472613
KIAA1009.22832	0.0122779	0.615511
KIAA1199.57214	0.0308008	0.709971
KIAA1429.25962	0.034849	0.718339
KIAA1524.57650	0.0324698	0.709971
KIAA1841.84542	0.0494066	0.735526
KIAA2013.90231	0.0103569	0.603
KIF11.3832	0.0349749	0.718339
KIF15.56992	0.0155238	0.650558
KIF18A.81930	0.0253943	0.709971
KIF18B.146909	0.00496636	0.529203
KIF20B.9585	0.01296	0.622431
KIF23.9493	0.00690116	0.54847
KIF2C.11004	0.00890859	0.59435
KIF4A.24137	0.0454327	0.72372
KIFC1.3833	0.0240498	0.706356
KLRK1.22914	0.0292622	0.709971
KNTC1.9735	0.0461626	0.72372
KPNA2.3838	0.015955	0.653047
KRBA1.84626	0.00344582	0.488912
KTI12.112970	0.0348063	0.718339
LASS5.91012	0.0494358	0.735526
LCAT.3931	0.00418054	0.490701
LDHA.3939	0.0117176	0.603
LEAP2.116842	0.0236512	0.705416
LEPRE1.64175	0.00100936	0.472613
LILRB5.10990	0.0171516	0.662927
LIN9.286826	0.0398354	0.72372
LMOD1.25802	0.0368768	0.72372
LNP1.348801	0.037496	0.72372
LOC100129066.100129066	0.0271891	0.709971
LOC284023.284023	0.0319437	0.709971
LOC388152.388152	0.00649693	0.54847
LOC595101.595101	0.0189459	0.675486
LOC80154.80154	0.0312064	0.709971
LOC92659.92659	0.0462723	0.72372
LPHN1.22859	0.00680272	0.54847
LRP1B.53353	0.00154297	0.472613
LRRC37A3.374819	0.0444419	0.72372
LRRC42.115353	0.0389094	0.72372
LRRC70.100130733	0.0365089	0.72372
LSMD1.84316	0.0338731	0.711811
LUZP1.7798	0.028446	0.709971
LY6G5B.58496	0.0267678	0.709971
LY9.4063	0.033877	0.711811
MAFG.4097	0.0431787	0.72372
MAMSTR.284358	0.0277598	0.709971
MAN1B1.11253	0.0224201	0.694884
MAP4K2.5871	0.00823677	0.583808
MAP4K3.8491	0.0285	0.709971
MAP7D1.55700	0.00822218	0.583808
MAPK7.5598	0.00161867	0.472613
MATN3.4148	0.00727146	0.54847
MAX.4149	0.006671	0.54847
MCEE.84693	0.0019617	0.472613
MCM2.4171	0.00636207	0.54847
MCM3.4172	0.0247085	0.707219
MCM6.4175	0.0303249	0.709971
MCM7.4176	0.00285568	0.482979
MDH2.4191	0.0376407	0.72372
MED11.400569	0.0375362	0.72372
MEFV.4210	0.00203518	0.472613
MEN1.4221	0.00756167	0.560467
MESP2.145873	0.00566931	0.54847
METTL4.64863	0.0104432	0.603
MEX3A.92312	0.00373313	0.490701
MFAP1.4236	0.0368542	0.72372
MGMT.4255	0.0382381	0.72372
MKRN2.23609	0.00887393	0.59435
MLC1.23209	0.0456756	0.72372
MLH1.4292	0.0271936	0.709971
MOSC2.54996	0.0022832	0.472613
MPDU1.9526	0.00186986	0.472613
MPZ.4359	0.0313012	0.709971
MRPL37.51253	0.0489691	0.735526
MRPS31.10240	0.0458435	0.72372
MRTO4.51154	0.0187166	0.675486
MTMR2.8898	0.00229602	0.472613
MURC.347273	0.000156786	0.355569
MUTYH.4595	0.041988	0.72372
MYBL1.4603	0.0451201	0.72372
MYBL2.4605	0.0444993	0.72372
MYL6B.140465	0.0438233	0.72372
MYOM2.9172	0.00831698	0.583808
NAA40.79829	0.0228632	0.700855
NAALAD2.10003	0.000728053	0.472613
NAB2.4665	0.0289641	0.709971
NAPEPLD.222236	0.0358654	0.723415
NBAS.51594	0.0175388	0.666499
NCAPG.64151	0.0314863	0.709971
NCAPH.23397	0.0305549	0.709971
NCKIPSD.51517	0.00560955	0.54847
NCRNA00204B.286967	0.0297394	0.709971
NDUFA12.55967	0.041628	0.72372
NDUFA4.4697	0.0198218	0.675486
NDUFAF1.51103	0.00280236	0.482979
NDUFB8.4714	0.0319018	0.709971
NEDD1.121441	0.0477776	0.729715
NFKBIL2.4796	0.0342894	0.715467
NFYA.4800	0.00836164	0.583808
NIPAL3.57185	0.00607451	0.54847
NME7.29922	0.0394751	0.72372
NPAS3.64067	0.031977	0.709971
NPBWR1.2831	0.03879	0.72372
NRD1.4898	0.0296832	0.709971
NTM.50863	0.00252895	0.472613
NUP43.348995	0.0119915	0.610766
NUP98.4928	0.0165135	0.662672
ODF3L1.161753	0.00407193	0.490701
ODZ1.10178	0.00214855	0.472613
ODZ4.26011	0.0114616	0.603
OGG1.4968	0.00671179	0.54847
OIP5.11339	0.00977632	0.603
ORC1L.4998	0.000680605	0.472613
OSR1.130497	0.0237565	0.705805
OTUD7B.56957	0.0128339	0.622431
PAAF1.80227	0.0329622	0.709971
PACRGL.133015	0.0308492	0.709971
PADI4.23569	0.0193433	0.675486
PALM2.AKAP2.445815	0.00164041	0.472613
PAQR4.124222	0.0238774	0.705805
PARS2.25973	0.00528807	0.533506
PASK.23178	0.0124337	0.615511
PCGF2.7703	0.0263975	0.709971
PCK1.5105	0.0268102	0.709971
PCLO.27445	0.00835585	0.583808
PDCD6.10016	0.0267866	0.709971
PDE3B.5140	0.0104808	0.603
PDE6D.5147	0.0427643	0.72372
PERP.64065	0.0333111	0.709971
PFKFB4.5210	0.00508307	0.530137
PHF13.148479	0.0493365	0.735526
PHKA2.5256	0.0229563	0.701544
PHLDA3.23612	0.0307418	0.709971
PIF1.80119	0.024667	0.707219
PIGM.93183	0.0400593	0.72372
PLA2G6.8398	0.0387988	0.72372
PLAG1.5324	0.0156186	0.651299
PLCB3.5331	0.0261314	0.709971
PLCG1.5335	0.0144633	0.644167
PLEKHA4.57664	0.0108975	0.603
PLEKHA9.51054	0.0131588	0.625329
PLEKHJ1.55111	0.0380412	0.72372
PLEKHM2.23207	0.0204255	0.682579
PLK1.5347	0.0314587	0.709971
PLK4.10733	0.0168897	0.662927
PLOD1.5351	0.00927267	0.597186
PNMA1.9240	0.0325421	0.709971
PNRC2.55629	0.00270359	0.479501
POLA2.23649	0.0280738	0.709971
POLD1.5424	0.0166996	0.662927
POLD3.10714	0.0356852	0.723317
POLE2.5427	0.0124565	0.615511
POLQ.10721	0.0183545	0.674296
POLR2J2.246721	0.0326471	0.709971
POLR3G.10622	0.0297408	0.709971
POMGNT1.55624	0.0217859	0.682579
PPAP2A.8611	0.0404762	0.72372
PPIL3.53938	0.0235262	0.705296
PRICKLE2.166336	0.0421341	0.72372
PRKAA2.5563	0.0283151	0.709971
PRKCH.5583	0.0172359	0.662927
PRMT5.10419	0.0251475	0.709971
PRR19.284338	0.0430014	0.72372
PRRT3.285368	0.0170972	0.662927
PSAT1.29968	0.041606	0.72372
PSD3.23362	0.019628	0.675486
PSMA1.5682	0.00926387	0.597186
PSMB2.5690	0.030994	0.709971
PSMD1.5707	0.0111149	0.603
PSRC1.84722	0.0334432	0.710419
PTGFRN.5738	0.000435645	0.472613
PTOV1.53635	0.0139929	0.640451
PTP4A2.8073	0.00863326	0.591349
PTPN2.5771	0.0334753	0.710419
PTPRB.5787	0.0209017	0.682579
PUSL1.126789	0.0267929	0.709971
PVRIG.79037	0.0403145	0.72372
PYHIN1.149628	0.0449444	0.72372
QSER1.79832	0.00978603	0.603
QSOX2.169714	0.0481193	0.730427
RAB38.23682	0.00697523	0.54847
RAB7L1.8934	0.0244232	0.707219
RAD51AP1.10635	0.0029411	0.482979
RAD54B.25788	0.0327881	0.709971
RAD54L.8438	0.000179002	0.355569
RALYL.138046	0.0231124	0.703724
RARB.5915	0.0120566	0.610948
RBBP4.5928	0.0310994	0.709971
RBL1.5933	0.0445135	0.72372
RBM19.9904	0.00536558	0.533506
RBM28.55131	0.0107383	0.603
RCC2.55920	0.0285074	0.709971
REEP5.7905	0.00403055	0.490701
RHOA.387	0.0367742	0.72372
RLF.6018	0.0353007	0.718456
RNF149.284996	0.0113273	0.603
RNF167.26001	0.0224585	0.694884
RNF2.6045	0.0113016	0.603
RNF34.80196	0.0288951	0.709971
RNFT2.84900	0.00296634	0.482979
RPL13P5.283345	0.0260769	0.709971
RPS2P32.256355	0.0467349	0.725267
RRAS2.22800	0.0401903	0.72372
RRP12.23223	0.0432513	0.72372
RTKN2.219790	0.026403	0.709971
RTN3.10313	0.021412	0.682579
RXRB.6257	0.024315	0.707219
S100PBP.64766	0.00182081	0.472613
S1PR1.1901	0.0267608	0.709971
SAE1.10055	0.00136979	0.472613
SAR1B.51128	0.0162748	0.659762
SARS.6301	0.0277727	0.709971
SASS6.163786	0.0147258	0.646358
SCGB3A1.92304	0.0143839	0.644167
SCML2.10389	0.0472706	0.729024
SDHAP3.728609	0.0210552	0.682579
SDS.10993	0.0281386	0.709971
SEC61A1.29927	0.00791633	0.578125
SERP2.387923	0.0495107	0.735526
SERPINF1.5176	0.022128	0.691118
SESTD1.91404	0.0134704	0.628113
SETBP1.26040	0.0287569	0.709971
SF3A3.10946	0.00659008	0.54847
SFN.2810	0.0284671	0.709971
SFT2D3.84826	0.0157921	0.651299
SGOL1.151648	0.00785125	0.577619
SGOL2.151246	0.0442238	0.72372
SHF.90525	0.0318551	0.709971
SHFM1.7979	0.031805	0.709971
SIP1.8487	0.0404827	0.72372
SIRT5.23408	0.0430418	0.72372
SKA1.220134	0.0421333	0.72372
SKAP1.8631	0.041066	0.72372
SLAIN1.122060	0.00899805	0.595791
SLC22A15.55356	0.00957145	0.603
SLC25A27.9481	0.0228417	0.700855
SLC25A4.291	0.0363021	0.72372
SLC41A3.54946	0.000336741	0.472613
SLC45A1.50651	0.00725284	0.54847
SLC4A10.57282	0.0447727	0.72372
SLC6A11.6538	0.0445999	0.72372
SLC9A8.23315	0.0495808	0.735526
SLCO4C1.353189	0.00931976	0.597186
SLU7.10569	0.0412599	0.72372
SMARCC1.6599	0.0294256	0.709971
SMG5.23381	0.0171543	0.662927
SMPD4.55627	0.0226599	0.698937
SMTN.6525	0.0464508	0.72372
SNHG3.8420	0.0388987	0.72372
SNRPA1.6627	0.0378246	0.72372
SNX1.6642	0.0130271	0.622431
SOCS2.8835	0.0494603	0.735526
SPA17.53340	0.0365196	0.72372
SPAG16.79582	0.0450004	0.72372
SPARCL1.8404	0.00715439	0.54847
SPATA6.54558	0.0289452	0.709971
SPATS2.65244	0.00537158	0.533506
SPIC.121599	0.014692	0.646358
SPRY2.10253	0.0478016	0.729715
SRP14.6727	0.0478297	0.729715
SRRM1.10250	0.0154789	0.650558
SRRT.51593	0.0170564	0.662927
SSRP1.6749	0.00190728	0.472613
STIL.6491	0.00394894	0.490701
STK33.65975	0.0214612	0.682579
STK40.83931	0.0235663	0.705296
STMN1.3925	0.0108797	0.603
STOM.2040	0.0436345	0.72372
SULT1E1.6783	0.00332732	0.488912
SUPT16H.11198	0.0158038	0.651299
TAF6.6878	0.0206738	0.682579
TATDN2.9797	0.0160056	0.653047
TBX19.9095	0.0374904	0.72372
TCEAL1.9338	0.0486616	0.733395
TCF21.6943	0.0233465	0.704794
TERF2IP.54386	0.00512416	0.530137
TESK2.10420	0.0449038	0.72372
TET1.80312	0.00343771	0.488912
TFDP1.7027	0.0302733	0.709971
TFRC.7037	0.0367029	0.72372
THNSL2.55258	0.0359085	0.723415
THOC1.9984	0.0352362	0.718456
THOC2.57187	0.0356464	0.723317
THOC6.79228	0.0420985	0.72372
TIMELESS.8914	0.00307947	0.48548
TIPIN.54962	0.025522	0.709971
TLX1.3195	0.00583086	0.54847
TM2D1.83941	0.0376263	0.72372
TMEM164.84187	0.0481705	0.730427
TMEM192.201931	0.0345192	0.71575
TMEM217.221468	0.00060431	0.472613
TMEM25.84866	0.0147728	0.646358
TMEM55A.55529	0.0476123	0.729715
TMEM65.157378	0.00638148	0.54847
TMEM74.157753	0.0317344	0.709971
TMEM93.83460	0.0454078	0.72372
TPD52.7163	0.0154511	0.650558
TPD52L1.7164	0.00329976	0.488912
TPM3.7170	0.00711073	0.54847
TPX2.22974	0.0185343	0.674296
TRAF3.7187	0.0101886	0.603
TRAT1.50852	0.0366758	0.72372
TREM1.54210	0.0297516	0.709971
TRIM37.4591	0.0289904	0.709971
TRNAU1AP.54952	0.0371439	0.72372
TROAP.10024	0.0023476	0.472613
TSPAN12.23554	0.0261142	0.709971
TTC26.79989	0.00469596	0.526529
TTK.7272	0.0156966	0.651299
TUBA1B.10376	0.0436001	0.72372
TXLNA.200081	1.34499e-05	0.133584
TYMS.7298	0.0466641	0.725267
UBTD2.92181	0.00386532	0.490701
UBXN11.91544	0.00404671	0.490701
UBXN2A.165324	0.00287402	0.482979
UGGT2.55757	0.0461101	0.72372
UGT2A1.10941	0.0331562	0.709971
UPB1.51733	0.0395224	0.72372
USP1.7398	0.0379938	0.72372
USP14.9097	0.0296165	0.709971
USP54.159195	0.0464633	0.72372
VEPH1.79674	0.0200936	0.677395
VGLL4.9686	0.0363571	0.72372
VPS26A.9559	0.0302653	0.709971
VSIG2.23584	0.0063402	0.54847
VTI1B.10490	0.0341903	0.715467
WDR62.284403	0.0308419	0.709971
WDR86.349136	0.0215407	0.682579
WDR91.29062	0.00841942	0.583808
WNT5B.81029	0.0133524	0.628113
XPO5.57510	0.0338992	0.711811
XRCC2.7516	0.0198837	0.675486
XRCC3.7517	0.0175922	0.666499
YEATS2.55689	0.0142602	0.644167
ZBED5.58486	0.000669155	0.472613
ZBTB40.9923	0.00424288	0.490701
ZFHX4.79776	0.0310797	0.709971
ZFP41.286128	0.0150862	0.649869
ZFYVE20.64145	0.0450086	0.72372
ZIC2.7546	0.00869983	0.591827
ZMYM1.79830	0.0182592	0.674296
ZNF187.7741	0.00238637	0.472613
ZNF202.7753	0.0147299	0.646358
ZNF280C.55609	0.0351171	0.718339
ZNF300.91975	0.0251899	0.709971
ZNF43.7594	0.0188034	0.675486
ZNF445.353274	0.0314238	0.709971
ZNF460.10794	0.0142979	0.644167
ZNF468.90333	0.0209627	0.682579
ZNF48.197407	0.0306407	0.709971
ZNF511.118472	0.0282677	0.709971
ZNF514.84874	0.0287764	0.709971
ZNF525.170958	0.0202086	0.67808
ZNF544.27300	0.0110477	0.603
ZNF555.148254	0.0375119	0.72372
ZNF589.51385	0.00482422	0.526529
ZNF643.65243	0.00908177	0.597186
ZNF714.148206	0.00962011	0.603
ZNF765.91661	0.01188	0.608205
ZNF781.163115	0.0154002	0.650558
ZNF785.146540	0.0102626	0.603
ZNF85.7639	0.0498301	0.735526
ZPLD1.131368	0.0101695	0.603
ZSCAN20.7579	0.00195195	0.472613
ZWINT.11130	0.000503766	0.472613

## Sheet: survival-related gene list_T34
gene	pvalue	FDR
X..653553	0.0218171	0.236301
AACS.65985	0.0109237	0.184828
AASS.10157	0.0023636	0.116313
AATF.26574	0.0129586	0.192677
ABAT.18	0.0179645	0.219734
ABCA6.23460	0.00348748	0.133222
ABCB11.8647	0.0108545	0.184601
ABCB4.5244	0.011543	0.186952
ABCC5.10057	0.00739677	0.160403
ABCC6.368	0.00433838	0.138549
ABCC6P2.730013	0.00500569	0.143689
ABCC9.10060	0.00386926	0.13676
ABHD14B.84836	0.00908673	0.173557
ABHD15.116236	0.0169219	0.213555
ABHD5.51099	0.00440502	0.139176
ACAA2.10449	0.0235111	0.242895
ACAD11.84129	0.0194623	0.226541
ACADL.33	0.0359802	0.277931
ACAT1.38	0.00183623	0.113102
ACBD4.79777	0.00264287	0.118877
ACBD5.91452	0.011554	0.186952
ACE2.59272	0.0171613	0.215911
ACIN1.22985	0.0115401	0.186952
ACMSD.130013	0.0342428	0.271902
ACO1.48	0.0139332	0.195735
ACOT4.122970	0.0128861	0.192677
ACOT6.641372	0.00446403	0.139176
ACOX2.8309	0.0129589	0.192677
ACSL1.2180	0.023785	0.24379
ACSL4.2182	0.0310532	0.264059
ACSM2A.123876	0.0168437	0.213382
ACSM2B.348158	0.00663739	0.154748
ACSM5.54988	0.00160454	0.109268
ACY3.91703	0.00946355	0.176677
ACYP2.98	0.0100307	0.181559
ADAM12.8038	0.0088461	0.171278
ADAMTS14.140766	0.0055215	0.145463
ADCY1.107	0.00651525	0.153704
ADH4.127	0.00162101	0.109268
ADHFE1.137872	0.00605963	0.148778
ADIPOR2.79602	0.0118482	0.1884
ADK.132	0.0184323	0.2203
ADNP.23394	0.0411874	0.288725
ADRA1A.148	0.0143826	0.197851
ADRA1B.147	0.00152908	0.109268
ADRB2.154	0.0230628	0.241624
ADSL.158	0.0479667	0.309153
AEBP2.121536	0.00219072	0.113182
AEN.64782	0.00480483	0.139946
AGTRAP.57085	0.0191733	0.225094
AGXT2.64902	0.0147705	0.199864
AIFM1.9131	0.0330076	0.269046
AKAP6.9472	0.0142852	0.196783
AKR1C3.8644	0.0313931	0.265133
AKR1D1.6718	0.0214358	0.23473
AKR7L.246181	0.00708594	0.159323
AKT1.207	0.0352677	0.27569
ALAD.210	0.000823077	0.100923
ALAS1.211	0.0159456	0.206751
ALDH5A1.7915	0.0141865	0.196783
ALDH6A1.4329	0.000351828	0.0802838
ALDH7A1.501	0.0431956	0.296079
ALDOA.226	0.00771912	0.162743
ALOX5.240	0.035546	0.277114
ALS2CR4.65062	0.0238736	0.244061
AMHR2.269	0.0395557	0.286577
AMOTL2.51421	0.0381497	0.284676
ANAPC1.64682	0.00526923	0.144078
ANAPC7.51434	0.00196396	0.113182
ANGPTL6.83854	0.0194836	0.226541
ANKRD16.54522	0.00674248	0.156099
ANKRD26.22852	0.0187396	0.222102
ANLN.54443	0.0335374	0.270796
ANXA10.11199	0.00127906	0.109268
ANXA5.308	0.00451608	0.139176
AOX1.316	0.0451833	0.301992
AP1S3.130340	0.0356455	0.277236
AP3D1.8943	0.0256703	0.250727
AP3M2.10947	0.0185268	0.220633
APAF1.317	0.0443985	0.299109
APBA1.320	0.0140925	0.196783
APCS.325	0.0408611	0.288725
APOC1.341	0.0166479	0.212354
APOH.350	0.0477985	0.309153
APOL1.8542	0.0130855	0.192761
AQP9.366	0.0177537	0.218772
AR.367	0.00835236	0.168481
ARHGAP1.392	0.0382519	0.285169
ARHGAP10.79658	0.00856444	0.171278
ARHGAP22.58504	0.0261837	0.252483
ARHGAP39.80728	0.0153635	0.202867
ARHGEF2.9181	0.0348846	0.274544
ARID3C.138715	0.00524712	0.144078
ARID4A.5926	0.0234193	0.242895
ARL2.402	0.0268091	0.253107
ARMC2.84071	0.0101283	0.18162
ARMC5.79798	0.00383686	0.13676
ARPC1B.10095	0.0126609	0.190239
ARPP21.10777	0.0292622	0.26019
ARRB1.408	0.00702723	0.159307
ARSD.414	0.0120277	0.1884
ASAH1.427	0.0120832	0.1884
ASAP1.50807	0.0391831	0.285515
ASB6.140459	0.00397493	0.136778
ASCL1.429	0.0274463	0.255548
ASNS.440	0.0454423	0.302705
ASPA.443	0.032253	0.267227
ASPHD1.253982	0.0328796	0.268774
ASPRV1.151516	0.0349767	0.274547
ASRGL1.80150	0.037847	0.28391
ATF3.467	0.0115574	0.186952
ATF7IP2.80063	0.0289083	0.25927
ATG7.10533	0.031612	0.265851
ATIC.471	0.00209352	0.113182
ATMIN.23300	0.0456289	0.303134
ATP13A3.79572	0.0438811	0.297336
ATP1A1.476	0.0104316	0.18362
ATP5J2.9551	0.0226868	0.240219
ATP6V1C1.528	0.00235565	0.116313
ATP6V1E1.529	0.00115232	0.109032
ATP6V1H.51606	0.0248498	0.247799
ATXN2L.11273	0.00587616	0.148778
AURKA.6790	0.0113132	0.186952
AUTS2.26053	0.00397042	0.136778
AVPI1.60370	0.018077	0.219756
AZGP1.563	0.012396	0.189446
AZI1.22994	0.0470833	0.306401
B2M.567	0.0137849	0.194201
B3GALNT1.8706	0.000286704	0.0802838
B4GALT2.8704	0.00927281	0.174324
B4GALT3.8703	0.0175968	0.217107
BAAT.570	0.00717536	0.160403
BACH2.60468	0.0290774	0.25927
BAG2.9532	0.0451315	0.301905
BAIAP2.10458	0.00867632	0.171278
BAK1.578	0.0307415	0.263147
BANF1.8815	0.0367889	0.280681
BAP1.8314	0.0385794	0.285434
BCAS3.54828	0.00194728	0.113102
BCKDHA.593	0.0377942	0.283728
BCKDHB.594	0.0343115	0.271902
BDH1.622	0.0135185	0.193546
BEND3.57673	0.00460399	0.139176
BHMT.635	0.0060264	0.148778
BHMT2.23743	0.00362091	0.136128
BIRC5.332	0.00462681	0.139176
BLZF1.8548	0.00633876	0.153179
BNIP2.663	0.00908022	0.173557
BOC.91653	0.014833	0.200161
BRD9.65980	0.030193	0.26305
BRIX1.55299	0.0186281	0.221219
BRWD1.54014	0.00161365	0.109268
BSCL2.26580	0.0212931	0.233617
BTBD3.22903	0.0105659	0.183784
BTD.686	0.00374094	0.13676
BTNL9.153579	0.0274703	0.255548
BUB1B.701	0.0270917	0.254565
BZW2.28969	0.0301398	0.262817
C10orf118.55088	0.0484572	0.309503
C10orf18.54906	0.0319464	0.266856
C10orf26.54838	0.036787	0.280681
C10orf78.119392	0.0371906	0.282241
C11orf17.56672	0.041934	0.291863
C11orf54.28970	0.0168316	0.213382
C11orf58.10944	0.0472063	0.306841
C11orf65.160140	0.0434636	0.296323
C11orf66.220004	0.00529535	0.144078
C11orf71.54494	0.0386367	0.285434
C11orf9.745	0.00647611	0.153704
C11orf93.120376	0.0263472	0.252831
C12orf32.83695	0.0386616	0.285434
C12orf4.57102	0.00450108	0.139176
C12orf49.79794	0.030554	0.263147
C12orf72.254013	0.00726323	0.160403
C13orf37.440145	0.0469078	0.306029
C14orf119.55017	0.0348632	0.274544
C14orf167.55449	0.000215898	0.0725787
C14orf68.283600	0.0336896	0.270815
C15orf27.123591	0.0355444	0.277114
C15orf33.196951	0.0146128	0.198272
C15orf37.283687	0.0467086	0.306029
C15orf39.56905	0.0031182	0.127377
C15orf43.145645	0.0380239	0.284187
C16orf45.89927	0.00425196	0.138549
C16orf86.388284	0.00380861	0.13676
C16orf88.400506	0.0119558	0.1884
C17orf65.339201	0.0365213	0.280377
C17orf80.55028	0.0485264	0.309589
C17orf86.654434	0.0134407	0.193546
C19orf48.84798	0.00533837	0.144078
C1orf109.54955	0.0386146	0.285434
C1orf126.200197	0.0230015	0.241433
C1orf130.400746	0.0366775	0.280681
C1orf156.92342	0.0116721	0.187434
C1orf168.199920	0.00881652	0.171278
C1orf31.388753	0.0261673	0.252483
C1orf77.26097	0.00189949	0.113102
C1orf89.79363	0.0361105	0.277931
C1orf9.51430	0.0201991	0.229377
C1R.715	0.0216175	0.235992
C1RL.51279	0.0131194	0.192761
C1S.716	0.0011808	0.109032
C20orf132.140699	0.0426195	0.294471
C20orf160.140706	0.0367335	0.280681
C20orf196.149840	0.0385375	0.285434
C20orf199.441951	0.026707	0.253107
C20orf20.55257	0.0257745	0.250727
C20orf27.54976	0.043903	0.297336
C20orf3.57136	0.0221736	0.236887
C20orf4.25980	0.0145866	0.198272
C20orf72.92667	0.00213933	0.113182
C21orf34.388815	0.00760416	0.161842
C21orf88.114041	0.00109229	0.109032
C22orf27.150291	0.00305593	0.126994
C22orf29.79680	0.00601764	0.148778
C2orf40.84417	0.0299586	0.261696
C2orf44.80304	0.0132141	0.192761
C2orf49.79074	0.00205882	0.113182
C3.718	0.0203746	0.229377
C3P1.388503	0.0249555	0.248106
C4BPA.722	0.0486972	0.309647
C4orf14.84273	0.0484456	0.309503
C4orf21.55345	0.0181167	0.21997
C4orf34.201895	0.000271397	0.0792798
C4orf43.55319	0.000821149	0.100923
C4orf46.201725	0.0327745	0.268572
C5.727	0.00451641	0.139176
C5orf27.202299	0.000107061	0.0725538
C5orf28.64417	0.00128122	0.109268
C5orf35.133383	0.031757	0.266365
C5orf42.65250	0.0360459	0.277931
C6.729	0.00884673	0.171278
C6orf64.55776	0.00747356	0.160471
C7orf36.57002	0.0276153	0.255941
C7orf44.55744	0.00294205	0.124973
C7orf58.79974	0.0283575	0.257212
C7orf64.84060	0.0440689	0.29775
C7orf68.29923	0.00128614	0.109268
C7orf70.84792	0.0338479	0.271111
C8A.731	0.0246193	0.246989
C8G.733	0.0203394	0.229377
C8orf33.65265	0.0231405	0.241958
C8orf76.84933	0.0190865	0.224606
C8orf80.389643	0.00697463	0.158881
C9orf163.158055	0.042146	0.292714
C9orf25.203259	0.0397212	0.286709
C9orf72.203228	0.0206675	0.23142
CA9.768	0.0166984	0.212354
CABP4.57010	0.0189389	0.223664
CACYBP.27101	0.000411841	0.0852168
CAD.790	0.00107704	0.109032
CALM2.805	0.0396096	0.286577
CAMK2D.817	0.00560263	0.145668
CAPG.822	0.000901977	0.105455
CAPN10.11132	0.00262189	0.118877
CAPN11.11131	0.0156419	0.204989
CAPN3.825	0.00874924	0.171278
CAPNS1.826	0.0433564	0.296323
CAPRIN1.4076	0.040939	0.288725
CARD10.29775	0.0464786	0.306029
CARD9.64170	0.0275211	0.255697
CASC4.113201	0.0123578	0.189446
CASP6.839	0.0184712	0.2205
CASP8.841	0.0298234	0.261435
CASQ2.845	0.0164974	0.211969
CASS4.57091	0.0468575	0.306029
CAST.831	0.0117005	0.187434
CAT.847	0.0469581	0.306029
CBFA2T3.863	0.0478935	0.309153
CBS.875	0.0182628	0.219982
CBX1.10951	0.0220475	0.236887
CBX3.11335	0.00397123	0.136778
CC2D1A.54862	0.00256325	0.118877
CC2D1B.200014	0.023307	0.242647
CCAR1.55749	0.000382037	0.0835783
CCBP2.1238	0.000678569	0.0936049
CCDC127.133957	0.00954414	0.177124
CCDC159.126075	0.0134346	0.193546
CCDC22.28952	0.0331684	0.269361
CCDC34.91057	0.0336007	0.270796
CCDC65.85478	0.000482293	0.0877094
CCDC93.54520	0.0467569	0.306029
CCL14.6358	0.00728301	0.160403
CCNB1.891	0.0252685	0.249967
CCNE2.9134	0.0417909	0.291275
CCPG1.9236	0.00490911	0.141736
CCT2.10576	0.0129289	0.192677
CCT3.7203	9.34393e-05	0.0725538
CCT4.10575	0.00337394	0.130912
CCT5.22948	4.04665e-05	0.0621799
CCT6A.908	0.000525805	0.0885134
CCT6B.10693	0.00341303	0.131389
CD24.100133941	0.0216327	0.235992
CD244.51744	0.0306782	0.263147
CD274.29126	0.00382251	0.13676
CD302.9936	0.0398819	0.287034
CD58.965	0.0102434	0.182652
CD5L.922	0.0412692	0.289059
CD63.967	0.0162228	0.20967
CD82.3732	0.00525101	0.144078
CD97.976	0.000523637	0.0885134
CDC123.8872	0.00287397	0.124106
CDC20.991	0.0339568	0.271588
CDC37L1.55664	0.00269311	0.118877
CDC45.8318	0.0473633	0.307459
CDC7.8317	0.00353254	0.133404
CDCA4.55038	0.0283071	0.257212
CDCA8.55143	0.00584833	0.148778
CDK16.5127	0.0242945	0.245539
CDK4.1019	0.00141018	0.109268
CDK7.1022	0.00657353	0.15442
CENPE.1062	0.0258988	0.250902
CENPF.1063	0.0106521	0.184104
CENPL.91687	0.0213106	0.233617
CENPM.79019	0.0455523	0.302948
CEP55.55165	0.0288651	0.25927
CEP68.23177	0.0132226	0.192761
CES3.23491	0.043934	0.297336
CES7.221223	0.00723495	0.160403
CES8.283848	0.00474127	0.139176
CFB.629	0.00150898	0.109268
CFH.3075	0.0164829	0.211969
CFHR3.10878	0.0122185	0.188731
CFHR4.10877	0.00191285	0.113102
CHAD.1101	0.000150337	0.0725787
CHCHD2.51142	0.0492096	0.311306
CHML.1122	0.0400723	0.287795
CHMP4B.128866	0.00249064	0.118151
CHMP4C.92421	0.044536	0.29948
CHN1.1123	0.0304469	0.263147
CHP.11261	0.0239883	0.244864
CISH.1154	0.00267402	0.118877
CKAP2.26586	0.0211774	0.233456
CKAP4.10970	0.0298148	0.261435
CKAP5.9793	0.0132267	0.192761
CKLF.51192	0.0185025	0.220609
CKS1B.1163	0.00783755	0.164225
CKS2.1164	0.0416032	0.290783
CLDN14.23562	0.0106544	0.184104
CLDN4.1364	0.00147189	0.109268
CLEC16A.23274	0.00154131	0.109268
CLEC3B.7123	0.00460955	0.139176
CLIC1.1192	0.0092849	0.174324
CNDP1.84735	0.0188568	0.223225
CNO.55330	0.0295491	0.260799
CNOT6.57472	0.0100346	0.181559
CNR1.1268	0.0438079	0.297336
CNTNAP1.8506	0.0443344	0.298933
COBLL1.22837	0.00555299	0.145668
COG1.9382	0.0401166	0.287837
COG2.22796	0.00602877	0.148778
COG8.84342	0.0489169	0.310335
COIL.8161	0.022052	0.236887
COL18A1.80781	0.00890581	0.171393
COL25A1.84570	0.00911347	0.173605
COL4A3.1285	0.043373	0.296323
COL4A4.1286	0.0377828	0.283728
COL8A1.1295	0.0195067	0.226541
COMMD5.28991	0.0273273	0.255548
COPS8.10920	0.000450297	0.0873992
COQ6.51004	0.017822	0.219341
CORO1C.23603	0.0137647	0.194191
COX18.285521	0.0482767	0.309356
COX19.90639	0.0344597	0.272495
CPB2.1361	0.00470601	0.139176
CPD.1362	0.047824	0.309153
CPEB2.132864	0.0274309	0.255548
CPEB3.22849	0.00576051	0.147457
CPEB4.80315	0.025565	0.250727
CPN2.1370	0.0479533	0.309153
CPPED1.55313	0.025704	0.250727
CPS1.1373	0.0231434	0.241958
CPSF3L.54973	0.0425573	0.294345
CPSF6.11052	0.00743172	0.160461
CPVL.54504	0.0341164	0.271835
CRADD.8738	0.0278091	0.256215
CRHBP.1393	0.00180552	0.113102
CRY2.1408	0.000169098	0.0725787
CRYAA.1409	0.000614589	0.0915188
CS.1431	0.0487465	0.309647
CSAD.51380	0.0453999	0.302705
CSDA.8531	0.0389986	0.285434
CSE1L.1434	0.00255049	0.118877
CSNK2A1.1457	0.00431824	0.138549
CSNK2A2.1459	0.0131508	0.192761
CST7.8530	0.00402322	0.13709
CTAGE5.4253	0.0335979	0.270796
CUL2.8453	0.0116864	0.187434
CUL9.23113	0.0220302	0.236887
CXCL2.2920	0.0103389	0.18362
CXXC5.51523	0.00340566	0.131389
CYB561D1.284613	0.0183367	0.219982
CYB5A.1528	0.00259527	0.118877
CYB5D2.124936	0.0142781	0.196783
CYP26B1.56603	0.030688	0.263147
CYP27A1.1593	0.00202601	0.113182
CYP2A6.1548	0.00562082	0.14576
CYP2B6.1555	0.0434218	0.296323
CYP2U1.113612	0.0039359	0.136778
CYP3A4.1576	0.0169583	0.213743
CYP3A5.1577	0.00422362	0.138549
CYP4F12.66002	0.0113717	0.186952
CYP4F2.8529	0.0390463	0.285515
CYP4F3.4051	0.046787	0.306029
CYP4X1.260293	0.0156445	0.204989
CYP8B1.1582	0.0135129	0.193546
CYTH2.9266	0.0486851	0.309647
DAAM1.23002	0.0481762	0.309356
DAK.26007	0.0428532	0.294749
DAO.1610	0.00143	0.109268
DAP3.7818	0.0203922	0.229377
DARS2.55157	0.0410533	0.288725
DBF4B.80174	0.00508577	0.143909
DBH.1621	0.0466085	0.306029
DBN1.1627	0.0495027	0.312096
DBT.1629	0.0406666	0.288725
DCAF11.80344	0.00371093	0.13676
DCAF13.25879	0.000511584	0.0885134
DCAF15.90379	0.0487603	0.309647
DCAF16.54876	0.00645507	0.153704
DCAF4.26094	0.0365856	0.280377
DCLRE1B.64858	0.0267218	0.253107
DCXR.51181	0.0296357	0.260941
DDB2.1643	0.0129839	0.192759
DDIT3.1649	0.0499533	0.312272
DDX1.1653	0.0013077	0.109268
DDX11.1663	0.0109974	0.184931
DDX20.11218	0.0141715	0.196783
DDX27.55661	0.000583306	0.0915188
DDX39.10212	0.0104456	0.18362
DDX52.11056	0.00590579	0.148778
DDX55.57696	0.00194379	0.113102
DEAF1.10522	0.0124746	0.189446
DEM1.64789	0.0172425	0.215911
DENND4B.9909	0.0124398	0.189446
DENR.8562	0.00223591	0.113182
DEPDC1.55635	0.0174253	0.215911
DEPDC7.91614	0.008363	0.168481
DERA.51071	0.0326077	0.268096
DGCR14.8220	0.0149409	0.200532
DGKD.8527	0.0286911	0.25927
DHODH.1723	0.0231916	0.242208
DHRS1.115817	0.0368232	0.280681
DHRS12.79758	0.0326857	0.268363
DHRS4.10901	0.0172472	0.215911
DHRS4L2.317749	0.0107121	0.184104
DHX34.9704	0.00032151	0.0802838
DHX58.79132	0.0341299	0.271835
DIAPH3.81624	0.0499852	0.312272
DKFZP686I15217.401232	0.0337019	0.270815
DKFZp779M0652.374387	0.0421566	0.292714
DLC1.10395	0.0331082	0.269186
DLEC1.9940	0.00680495	0.157178
DLG2.1740	0.00182441	0.113102
DLGAP4.22839	0.00422139	0.138549
DLGAP5.9787	0.00637669	0.153703
DMD.1756	0.0205753	0.230648
DMGDH.29958	0.00449431	0.139176
DNAH17.8632	0.0059598	0.148778
DNAJC12.56521	0.0235244	0.242895
DNAJC25.548645	0.0270556	0.254466
DNAJC5.80331	0.00224495	0.113182
DNAJC6.9829	0.00887828	0.171393
DNASE1.1773	0.0136022	0.193546
DNASE1L3.1776	0.0216091	0.235992
DNMT3A.1788	0.0178916	0.219654
DNMT3B.1789	0.0232718	0.242534
DOCK7.85440	0.00249482	0.118151
DPF3.8110	0.00559247	0.145668
DPM2.8818	0.0212216	0.233456
DPYS.1807	0.0019796	0.113182
DRD1.1812	0.0147152	0.199388
DRG1.4733	0.0164614	0.211969
DSCC1.79075	0.00404425	0.13709
DSCR3.10311	0.00152817	0.109268
DTL.51514	0.0183802	0.219982
DTNB.1838	0.0124572	0.189446
DTX1.1840	0.0166356	0.212354
DTYMK.1841	0.0247599	0.247799
DUS1L.64118	0.0417531	0.291275
DUSP18.150290	0.0342843	0.271902
DUSP28.285193	0.0199026	0.228523
DUSP7.1849	0.0427863	0.294697
DVL2.1856	0.00220068	0.113182
DYNC1LI1.51143	0.0291065	0.25927
DYNLL1.8655	0.0166784	0.212354
E2F3.1871	0.00874538	0.171278
E2F4.1874	0.0466692	0.306029
E2F5.1875	0.000346611	0.0802838
E2F7.144455	0.0284346	0.257441
ECHDC2.55268	0.000966212	0.105455
EDC3.80153	0.0191176	0.224705
EED.8726	0.0026813	0.118877
EEF1E1.9521	0.029496	0.260799
EFCAB6.64800	0.0306582	0.263147
EFHA2.286097	0.0418549	0.291517
EFHD1.80303	0.00920495	0.174136
EFNA3.1944	0.0109041	0.184812
EFNA4.1945	0.011496	0.186952
EFR3B.22979	0.0454288	0.302705
EHHADH.1962	0.0402499	0.288013
EI24.9538	0.018229	0.219982
EIF2B1.1967	0.0153209	0.202867
EIF2C2.27161	0.00737059	0.160403
EIF2S3.1968	0.00827344	0.168481
EIF3B.8662	0.000220566	0.0725787
EIF3C.8663	0.0463998	0.306029
EIF4A3.9775	0.0359725	0.277931
EIF4ENIF1.56478	0.0145564	0.198272
EIF5A.1984	0.0256674	0.250727
EIF5AL1.143244	0.0222529	0.236887
EIF5B.9669	0.00109979	0.109032
ELOVL5.60481	0.0372438	0.282241
EMCN.51705	0.00423617	0.138549
EML6.400954	0.0411867	0.288725
ENAH.55740	0.0195247	0.226541
ENG.2022	0.0217224	0.236158
ENO1.2023	0.0144445	0.198272
ENOSF1.55556	0.0401673	0.287837
ENPEP.2028	0.00536583	0.144147
ENPP1.5167	0.0255362	0.250727
ENTPD6.955	0.003827	0.13676
EPDR1.54749	0.0135223	0.193546
EPHX1.2052	0.00644824	0.153704
EPHX2.2053	0.00116744	0.109032
EPM2A.7957	0.0240931	0.245015
EPR1.8475	0.0357531	0.277567
EPRS.2058	0.0396485	0.286577
EPS8L3.79574	0.00815399	0.167672
ERAL1.26284	0.0372822	0.282241
ERCC3.2071	0.0352801	0.27569
ERGIC3.51614	0.0117206	0.187455
ERRFI1.54206	0.00132952	0.109268
ERVFRDE1.405754	0.00916926	0.174128
ESCO2.157570	0.0203122	0.229377
ESF1.51575	0.0411572	0.288725
ESPL1.9700	0.0310209	0.26401
ESPN.83715	0.0353377	0.275923
ESR1.2099	0.0122963	0.189446
ETFDH.2110	0.0339895	0.271588
ETHE1.23474	0.00649684	0.153704
ETS2.2114	0.0209041	0.231789
ETV1.2115	0.0254778	0.250727
ETV4.2118	0.00174555	0.112889
EXO1.9156	0.0118423	0.1884
EXOC3L2.90332	0.0376714	0.283728
EXOSC2.23404	0.0105331	0.183784
EXTL3.2137	0.0307266	0.263147
EZR.7430	0.0389037	0.285434
F11.2160	0.0343012	0.271902
F12.2161	0.017939	0.219734
F13B.2165	0.040499	0.288723
F8.2157	0.0134888	0.193546
F9.2158	0.00150629	0.109268
FAAH.2166	0.000181999	0.0725787
FABP4.2167	0.00325559	0.128407
FAM100A.124402	0.00674086	0.156099
FAM107B.83641	0.0232688	0.242534
FAM108B1.51104	0.0270001	0.254225
FAM119A.151194	0.0428478	0.294749
FAM122A.116224	0.0201041	0.229377
FAM122C.159091	0.048533	0.309589
FAM127A.8933	0.0179608	0.219734
FAM127B.26071	0.0448217	0.300587
FAM13A.10144	0.0237552	0.243736
FAM160A2.84067	0.00403378	0.13709
FAM160B1.57700	0.012567	0.189911
FAM163A.148753	0.0083339	0.168481
FAM167B.84734	0.0407171	0.288725
FAM171A2.284069	0.0173923	0.215911
FAM188B.84182	0.0258982	0.250902
FAM189B.10712	4.3824e-05	0.0621799
FAM35B.414241	0.00185528	0.113102
FAM49B.51571	0.0499913	0.312272
FAM54A.113115	0.0494556	0.312096
FAM65B.9750	0.0332491	0.269576
FAM71D.161142	0.00236561	0.116313
FAM72B.653820	0.0349595	0.274547
FAM82A1.151393	0.0293691	0.260478
FAM82A2.55177	0.0293733	0.260478
FAM86C.55199	0.0369729	0.281175
FAM86D.692099	0.00694726	0.158881
FAM99B.100132464	0.0243635	0.245903
FANCF.2188	0.0117797	0.188096
FARSB.10056	7.40368e-06	0.0621799
FBL.2091	0.037598	0.283728
FBLN5.10516	0.0308228	0.263147
FBRS.64319	0.0357959	0.277567
FBXL19.54620	0.00440835	0.139176
FBXL5.26234	0.000718391	0.0946734
FBXL8.55336	0.0203468	0.229377
FBXO43.286151	0.0318371	0.266615
FCN2.2220	0.0148529	0.200161
FDX1.2230	0.0277205	0.256201
FEM1B.10116	0.0257285	0.250727
FFAR2.2867	0.027548	0.255707
FGF12.2257	0.0104926	0.183784
FHDC1.85462	0.00848977	0.170689
FHL3.2275	0.0115332	0.186952
FHL5.9457	0.004184	0.138549
FIP1L1.81608	0.00451433	0.139176
FITM1.161247	0.000584314	0.0915188
FKBP1A.2280	0.0108206	0.184601
FKBP4.2288	0.0126355	0.190146
FLJ10038.55056	0.0439477	0.297336
FMO3.2328	0.019572	0.226825
FOLH1.2346	0.000626589	0.0915188
FOSB.2354	0.047893	0.309153
FOXK1.221937	0.00825374	0.168481
FOXK2.3607	0.00151857	0.109268
FOXO1.2308	0.0293341	0.260478
FRAS1.80144	0.0486074	0.309647
FTSJ1.24140	0.0175209	0.21644
FUBP1.8880	0.0399888	0.287595
FUCA1.2517	0.0230031	0.241433
FUT10.84750	0.0183219	0.219982
FXYD6.53826	0.044014	0.297581
FYN.2534	0.000851994	0.103195
G6PC3.92579	0.00733556	0.160403
G6PD.2539	0.0018345	0.113102
GABARAPL1.23710	0.0198148	0.228042
GADD45G.10912	0.00381466	0.13676
GAK.2580	0.0250933	0.248978
GAL3ST4.79690	0.0256171	0.250727
GALNT12.79695	0.0173157	0.215911
GARNL3.84253	0.00499319	0.143689
GAS5.60674	0.0222522	0.236887
GATA4.2626	0.0188955	0.223416
GBA3.57733	0.0266525	0.253107
GBP1.2633	0.0160304	0.20758
GBP7.388646	0.0207564	0.231633
GC.2638	0.00318614	0.127377
GCDH.2639	0.00171209	0.111872
GCK.2645	0.0243873	0.245903
GCN1L1.10985	0.0449385	0.301071
GDI2.2665	0.0150225	0.201208
GDPD4.220032	0.00320507	0.127377
GFOD1.54438	0.00115061	0.109032
GFOD2.81577	0.0180736	0.219756
GGA3.23163	0.0273708	0.255548
GGT3P.2679	0.0110161	0.184931
GGTLC2.91227	0.00374197	0.13676
GHR.2690	0.0012223	0.109268
GIMAP5.55340	0.0152802	0.202867
GINS1.9837	0.0392683	0.285515
GIT1.28964	0.00730186	0.160403
GJB3.2707	0.00507673	0.143909
GJD3.125111	0.030467	0.263147
GLMN.11146	0.00753941	0.161382
GLRX3.10539	0.0477839	0.309153
GLT8D2.83468	0.0381001	0.284519
GLTPD1.80772	0.0174346	0.215911
GNE.10020	0.00221524	0.113182
GNL2.29889	0.00135853	0.109268
GNLY.10578	0.03292	0.268883
GNPAT.8443	0.0222149	0.236887
GNPDA1.10007	0.0145882	0.198272
GNPNAT1.64841	0.0193549	0.226156
GNPTAB.79158	0.0234298	0.242895
GOLGA6A.342096	0.046756	0.306029
GORAB.92344	0.00204938	0.113182
GOT2.2806	0.0417831	0.291275
GPATCH4.54865	0.0115042	0.186952
GPD1.2819	0.0487065	0.309647
GPD1L.23171	0.0106584	0.184104
GPLD1.2822	0.00657669	0.15442
GPM6B.2824	0.0365294	0.280377
GPN1.11321	0.0386164	0.285434
GPR107.57720	0.0235509	0.242895
GPR146.115330	0.0141209	0.196783
GPR172A.79581	0.00116881	0.109032
GPR182.11318	0.000618389	0.0915188
GPR35.2859	0.0465742	0.306029
GPRIN1.114787	0.0438958	0.297336
GPSM2.29899	0.0403522	0.288329
GPT.2875	0.00469685	0.139176
GRAMD1A.57655	0.000208365	0.0725787
GRAMD3.65983	0.0124467	0.189446
GRPEL2.134266	0.00865386	0.171278
GSG2.83903	0.0257701	0.250727
GSTZ1.2954	0.00397111	0.136778
GTF2H2C.728340	0.00272896	0.118877
GTF3C3.9330	0.00386328	0.13676
GTF3C6.112495	0.00489728	0.141736
GTPBP4.23560	4.09133e-05	0.0621799
GTSE1.51512	0.0254182	0.250727
GUSB.2990	0.018039	0.219756
GYS2.2998	0.0121137	0.1884
GZMB.3002	0.0491129	0.31109
H2AFY.9555	0.0405817	0.288723
H2AFZ.3015	0.0283272	0.257212
H3F3A.3020	0.0123739	0.189446
HAAO.23498	0.00243701	0.118144
HAGH.3029	0.00193769	0.113102
HAO1.54363	0.0185695	0.220877
HAPLN4.404037	0.00258141	0.118877
HBXIP.10542	0.0134103	0.193546
HDAC1.3065	0.000926672	0.105455
HDAC11.79885	0.0153905	0.202867
HDAC5.10014	0.00547822	0.145463
HDAC6.10013	0.00399373	0.136778
HDAC7.51564	0.0181805	0.219982
HDC.3067	0.0100627	0.181559
HECTD1.25831	0.0121381	0.1884
HECTD3.79654	0.0194973	0.226541
HERC3.8916	0.012415	0.189446
HES4.57801	0.013486	0.193546
HFE2.148738	0.0042945	0.138549
HIBADH.11112	0.0130584	0.192761
HIGD1A.25994	0.00978327	0.17994
HINT2.84681	0.0295264	0.260799
HIST1H3H.8357	0.03084	0.263147
HLA.A.3105	0.0312919	0.265121
HLF.3131	0.0400745	0.287795
HLX.3142	0.0052219	0.144078
HMCN1.83872	0.0158494	0.206312
HMGB2.3148	0.0462807	0.306029
HMGCS2.3158	0.0402455	0.288013
HMGXB4.10042	0.0098593	0.180669
HMMR.3161	0.042936	0.295115
HNRNPH1.3187	0.015705	0.20524
HNRPLL.92906	0.0409839	0.288725
HOMER3.9454	0.00517659	0.144078
HP.3240	0.000107853	0.0725538
HPN.3249	0.0482442	0.309356
HPR.3250	0.00527586	0.144078
HPX.3263	0.0307967	0.263147
HRSP12.10247	0.0379681	0.284187
HSD11B1.3290	0.0156669	0.205011
HSD17B13.345275	0.000886709	0.105455
HSD17B6.8630	0.0325437	0.268013
HSD17B8.7923	0.00471725	0.139176
HSF1.3297	0.00422792	0.138549
HSP90AB2P.391634	0.00296107	0.125146
HSPA14.51182	0.0150727	0.201483
HSPB9.94086	0.0327293	0.268429
HSPH1.10808	0.00212429	0.113182
IARS.3376	0.0107641	0.184344
IFFO2.126917	0.0332201	0.269561
IFT172.26160	0.0434898	0.296323
IFT52.51098	0.0449545	0.301071
IGF1.3479	0.00770137	0.162743
IGF2BP3.10643	0.00212127	0.113182
IGFBP4.3487	0.0100724	0.181559
IGLON5.402665	0.0253556	0.250578
IKBKE.9641	0.039228	0.285515
IL12RB2.3595	0.00737317	0.160403
IL18RAP.8807	0.0295933	0.260799
IL1RL2.8808	0.0277987	0.256215
IL27.246778	0.0320939	0.267155
IL6ST.3572	0.0489312	0.310335
IL8.3576	0.0289638	0.25927
ILF2.3608	0.0112377	0.186952
INPP1.3628	0.00936885	0.175569
INTS9.55756	0.0255941	0.250727
IPPK.64768	0.0447675	0.300426
IQGAP2.10788	0.00129299	0.109268
IQGAP3.128239	0.000192657	0.0725787
IQSEC3.440073	0.0491463	0.311103
ISG20L2.81875	0.0196216	0.227135
ISOC1.51015	0.0055126	0.145463
ITCH.83737	0.048285	0.309356
ITGA1.3672	0.0216461	0.235992
ITGAV.3685	0.0302409	0.263138
ITGB1BP1.9270	0.0389097	0.285434
ITIH1.3697	0.0042234	0.138549
ITIH2.3698	0.0200232	0.229163
ITPA.3704	0.00024759	0.0768458
ITSN1.6453	0.021178	0.233456
IVD.3712	0.0265086	0.253107
IYD.389434	0.00475038	0.139176
JRK.8629	0.00363209	0.136128
KANK2.25959	0.00215236	0.113182
KCMF1.56888	0.0451399	0.301905
KCND2.3751	0.00708513	0.159323
KCND3.3752	0.0151197	0.201702
KCNF1.3754	0.000172601	0.0725787
KCNJ14.3770	0.0331197	0.269186
KCNJ8.3764	0.000339735	0.0802838
KCTD1.284252	0.00890782	0.171393
KCTD5.54442	0.0389365	0.285434
KCTD7.154881	0.0166401	0.212354
KDELR1.10945	0.0183466	0.219982
KDELR3.11015	0.0240987	0.245015
KDM5B.10765	0.0372887	0.282241
KGFLP2.654466	0.0307864	0.263147
KHK.3795	0.0120955	0.1884
KIAA0100.9703	0.0153928	0.202867
KIAA0564.23078	0.028264	0.257212
KIAA0652.9776	0.0080846	0.166936
KIAA1012.22878	0.0290213	0.25927
KIAA1310.55683	0.00156166	0.109268
KIAA1370.56204	0.00900567	0.172672
KIAA1429.25962	0.0217085	0.236158
KIAA1614.57710	0.00430705	0.138549
KIAA1797.54914	0.00376918	0.13676
KIAA1841.84542	0.0203927	0.229377
KIF15.56992	0.0223412	0.237572
KIF18A.81930	0.00746932	0.160471
KIF18B.146909	0.0116794	0.187434
KIF20A.10112	0.0331034	0.269186
KIF20B.9585	0.0274708	0.255548
KIF23.9493	0.0481244	0.309356
KIF2C.11004	0.0042578	0.138549
KIF4A.24137	0.0100972	0.18162
KIFC1.3833	0.0236613	0.243276
KIN.22944	0.0122055	0.188731
KLF12.11278	0.0241019	0.245015
KLF6.1316	0.0202979	0.229377
KLF9.687	0.000961932	0.105455
KLHDC1.122773	0.0475693	0.308393
KLHDC8B.200942	0.0242302	0.245539
KLHL3.26249	0.00696088	0.158881
KLHL8.57563	0.0281154	0.256721
KNG1.3827	0.00539465	0.144419
KPNB1.3837	0.0357998	0.277567
KPTN.11133	0.00165116	0.109329
KSR1.8844	0.0112274	0.186952
KTI12.112970	0.0104916	0.183784
LAP3.51056	0.00777184	0.163192
LAPTM4B.55353	0.00158431	0.109268
LARP1B.55132	0.0314834	0.265219
LARP4B.23185	0.0201351	0.229377
LASS5.91012	0.0165603	0.212354
LBR.3930	0.0427356	0.294687
LCMT1.51451	0.00606246	0.148778
LDHD.197257	0.0244518	0.246054
LEPRE1.64175	0.0229664	0.241433
LILRB5.10990	0.0497534	0.312272
LIMK1.3984	0.000749314	0.0956869
LIMS2.55679	0.00163924	0.109268
LIX1L.128077	0.00604436	0.148778
LMAN1.3998	0.0119019	0.1884
LMNB1.4001	0.015235	0.202732
LMOD1.25802	0.0335285	0.270796
LOC100128288.100128288	0.0121786	0.188702
LOC100134713.100134713	0.0316949	0.266098
LOC100188949.100188949	0.00688949	0.158395
LOC100288778.100288778	0.0193306	0.226138
LOC255167.255167	0.0382999	0.285169
LOC285359.285359	0.00335682	0.130912
LOC285954.285954	0.00999845	0.181559
LOC388796.388796	0.0105447	0.183784
LOC399959.399959	0.0166396	0.212354
LOC440944.440944	0.0374433	0.283019
LOC441089.441089	0.0468735	0.306029
LOC442454.442454	0.00923002	0.174136
LOC541471.541471	0.0387838	0.285434
LOC647309.647309	0.0468052	0.306029
LOC729678.729678	0.0386522	0.285434
LOC91316.91316	0.0125552	0.189911
LOC92659.92659	0.0411485	0.288725
LONP2.83752	0.0322862	0.267227
LPCAT1.79888	0.00147211	0.109268
LPIN2.9663	0.0496272	0.312158
LRPPRC.10128	0.0240147	0.24488
LRRC10B.390205	0.0219849	0.236887
LRRC42.115353	0.0380031	0.284187
LRRC45.201255	0.0269892	0.254225
LRRC70.100130733	0.0304552	0.263147
LRRN2.10446	0.0389561	0.285434
LSM12.124801	0.00243854	0.118144
LUC7L3.51747	0.0182449	0.219982
LY6E.4061	0.00644865	0.153704
LYAR.55646	0.010714	0.184104
LYSMD1.388695	0.0283169	0.257212
MACROD1.28992	0.0173596	0.215911
MAD2L1.4085	0.00739607	0.160403
MAF1.84232	0.00207141	0.113182
MAFB.9935	0.00385516	0.13676
MAFG.4097	0.0358628	0.277622
MAMDC4.158056	0.0402958	0.288134
MAN1C1.57134	0.00957668	0.177124
MAN2B2.23324	0.0196741	0.227478
MANBAL.63905	0.017347	0.215911
MAP7D1.55700	0.044232	0.298586
MAPKAPK5.8550	0.016664	0.212354
MARCH5.54708	0.0182325	0.219982
MARCKSL1.65108	0.0104357	0.18362
MASP1.5648	0.0435126	0.296323
MASP2.10747	0.00398868	0.136778
MAST2.23139	0.0342049	0.271902
MAST3.23031	0.0310016	0.26401
MAZ.4150	0.00159936	0.109268
MBOAT4.619373	0.0387622	0.285434
MBOAT7.79143	0.0204209	0.229435
MCART1.92014	0.00536995	0.144147
MCM10.55388	0.0113489	0.186952
MCM4.4173	0.0132363	0.192761
MCRS1.10445	0.0407439	0.288725
MED15.51586	0.0337979	0.271111
MED22.6837	0.0137165	0.194064
MEIS3P1.4213	0.0121402	0.1884
MELK.9833	0.0156242	0.204989
METTL1.4234	0.0059531	0.148778
METTL6.131965	0.00453844	0.139176
METTL7A.25840	0.00220389	0.113182
MEX3A.92312	0.00289661	0.124542
MFF.56947	0.0235309	0.242895
MFSD10.10227	0.0159003	0.206704
MFSD2A.84879	0.00293208	0.124973
MFSD9.84804	0.034667	0.273698
MGC42105.167359	0.022046	0.236887
MGMT.4255	0.0394855	0.286464
MICALL1.85377	0.00773404	0.162743
MIDN.90007	0.0221611	0.236887
MINA.84864	0.0113155	0.186952
MITD1.129531	0.00704147	0.159307
MKI67.4288	0.0303007	0.263147
MLYCD.23417	0.0486518	0.309647
MME.4311	0.0100711	0.181559
MMP1.4312	0.0368052	0.280681
MMP14.4323	0.0388269	0.285434
MMP9.4318	0.0431469	0.29595
MOBKL2A.126308	0.0339622	0.271588
MOCS1.4337	0.000485704	0.0877094
MOGAT1.116255	0.000173004	0.0725787
MOGAT2.80168	0.00031486	0.0802838
MORN1.79906	0.0083623	0.168481
MOSC1.64757	0.0469988	0.306093
MOSC2.54996	0.00209426	0.113182
MPDZ.8777	0.00234343	0.116313
MPHOSPH6.10200	0.00325802	0.128407
MPHOSPH8.54737	0.0280503	0.256721
MPP3.4356	0.0340837	0.271835
MPV17.4358	0.000267283	0.0792798
MRPL10.124995	0.034852	0.274544
MRPL13.28998	0.0265852	0.253107
MRPL33.9553	0.0295468	0.260799
MRPL46.26589	0.0392993	0.285531
MRPL54.116541	0.0356172	0.277236
MRPL9.65005	0.00867732	0.171278
MRPS21.54460	0.049683	0.312272
MSH6.2956	0.0376518	0.283728
MST1P2.11209	0.0140652	0.196783
MTA3.57504	0.0030451	0.126994
MTBP.27085	0.00204966	0.113182
MTCP1NB.100272147	0.0453666	0.302705
MTHFS.10588	0.0469183	0.306029
MTL5.9633	0.0106774	0.184104
MTM1.4534	0.00550271	0.145463
MTX2.10651	0.0481525	0.309356
MXI1.4601	0.0484443	0.309503
MYBL2.4605	0.0252646	0.249967
MYCBP.26292	0.00336503	0.130912
MYD88.4615	0.00510858	0.144078
MYH14.79784	0.0340994	0.271835
MYL6B.140465	0.0049051	0.141736
MYO15A.51168	0.0393651	0.2858
MYO19.80179	0.0469389	0.306029
MYPOP.339344	0.0241765	0.245523
MYRIP.25924	0.0280133	0.256721
N4BP2L1.90634	0.0142534	0.196783
NAA25.80018	0.0221491	0.236887
NAALADL2.254827	0.0361266	0.277931
NADK.65220	0.0493358	0.311707
NAE1.8883	0.0130973	0.192761
NAP1L1.4673	0.00941015	0.176011
NAT10.55226	0.000466387	0.0873992
NAT9.26151	0.000209466	0.0725787
NCAM2.4685	0.0369727	0.281175
NCAPG.64151	0.0391302	0.285515
NCBP2.22916	0.0392199	0.285515
NCKIPSD.51517	0.0296895	0.260953
NCL.4691	0.0267791	0.253107
NCOA4.8031	0.0357282	0.277567
NCOA5.57727	0.00477607	0.139517
NCOA6.23054	0.0261526	0.252483
NCRNA00152.112597	0.00067532	0.0936049
NCRNA00181.503538	0.00175039	0.112889
NDRG3.57446	0.000651336	0.0936049
NDUFAF1.51103	0.0425204	0.294294
NDUFAF2.91942	0.013158	0.192761
NDUFB3.4709	0.0387448	0.285434
NEDD1.121441	0.0434715	0.296323
NEFH.4744	0.0279019	0.256721
NEIL3.55247	0.000346269	0.0802838
NEK2.4751	0.0299092	0.261622
NEK6.10783	0.0322882	0.267227
NF2.4771	0.0212044	0.233456
NFKBIL2.4796	0.026791	0.253107
NHP2L1.4809	0.0238852	0.244061
NIF3L1.60491	0.00417886	0.138549
NIP7.51388	0.00818087	0.167694
NKIRAS2.28511	0.00505069	0.143772
NLRP14.338323	0.0272289	0.255371
NLRP6.171389	0.000169769	0.0725787
NME6.10201	0.0126008	0.189911
NOL10.79954	0.0254882	0.250727
NOL11.25926	0.0080343	0.166727
NOL4.8715	0.0317803	0.266365
NOMO2.283820	0.0352437	0.27569
NOP2.4839	0.0296653	0.260953
NOP56.10528	0.000155322	0.0725787
NOP58.51602	0.00851986	0.170948
NPAS2.4862	0.041082	0.288725
NPM1.4869	0.00415602	0.138549
NPY1R.4886	0.00541213	0.144498
NQO1.1728	0.02488	0.247852
NR1I2.8856	0.0026155	0.118877
NR3C2.4306	0.0423611	0.293806
NRAS.4893	0.0322431	0.267227
NRN1.51299	0.0368143	0.280681
NSMAF.8439	0.0112745	0.186952
NSMCE2.286053	0.0391917	0.285515
NT5DC1.221294	0.0111155	0.185858
NTRK2.4915	0.0145558	0.198272
NUBP1.4682	0.0183835	0.219982
NUDCD1.84955	0.0127138	0.190458
NUDT9P1.119369	0.0482009	0.309356
NUP107.57122	0.0375879	0.283728
NUP155.9631	0.00571858	0.147457
NUP37.79023	0.00415195	0.138549
NUP43.348995	0.000297814	0.0802838
NUP85.79902	0.0410745	0.288725
NUTF2.10204	0.0142698	0.196783
NXPH4.11247	0.0404954	0.288723
OAF.220323	0.0306035	0.263147
OBFC2B.79035	0.0392519	0.285515
OCEL1.79629	0.0274794	0.255548
ODF3B.440836	0.00114166	0.109032
OPN3.23596	0.000109576	0.0725538
ORC6L.23594	0.0483096	0.309356
ORM2.5005	0.0119565	0.1884
OSTalpha.200931	0.0169012	0.213555
OVCA2.124641	0.0203054	0.229377
P2RX1.5023	0.00543212	0.144643
P2RY8.286530	0.0114051	0.186952
P4HA2.8974	0.0416825	0.291133
PA2G4.5036	0.0037219	0.13676
PABPC1.26986	0.0066075	0.154748
PAH.5053	0.00948564	0.176757
PAIP1.10605	0.0193087	0.226138
PAK1IP1.55003	0.0103351	0.18362
PALM2.114299	0.00233304	0.116313
PANK4.55229	0.00873935	0.171278
PAPSS1.9061	0.0396189	0.286577
PAQR5.54852	0.0205287	0.230385
PARP10.84875	0.040618	0.288725
PARP9.83666	0.00166483	0.109504
PBK.55872	0.0407927	0.288725
PCDHB15.56121	0.0211596	0.233456
PCK2.5106	0.027667	0.256094
PCNA.5111	0.0197097	0.227613
PCSK6.5046	0.00350312	0.133306
PCYT1B.9468	0.0207524	0.231633
PDCD6.10016	0.0010159	0.109032
PDCD7.10081	0.0444206	0.299109
PDCL3.79031	0.00144149	0.109268
PDE2A.5138	0.00373703	0.13676
PDE3B.5140	0.0372908	0.282241
PDIA6.10130	0.0136845	0.193953
PDK4.5166	0.00532508	0.144078
PDRG1.81572	0.000172469	0.0725787
PDSS1.23590	0.00767987	0.162743
PDX1.3651	0.0167273	0.212449
PDXDC1.23042	0.0146078	0.198272
PECR.55825	0.01806	0.219756
PELP1.27043	0.0343299	0.271902
PER1.5187	0.000449302	0.0873992
PER3.8863	0.0152477	0.202732
PES1.23481	0.00892167	0.171393
PFAS.5198	0.031365	0.265121
PFDN2.5202	0.0235152	0.242895
PFDN4.5203	0.00582553	0.148738
PFKFB1.5207	0.00996981	0.181559
PFKFB4.5210	0.0455614	0.302948
PFKP.5214	0.0453902	0.302705
PGA3.643834	0.0116121	0.187434
PGM5.5239	0.0438782	0.297336
PGRMC1.10857	0.0267551	0.253107
PGS1.9489	0.0136215	0.193546
PHACTR2.9749	0.0145387	0.198272
PHF21A.51317	0.0405789	0.288723
PHF5A.84844	0.000671829	0.0936049
PHOSPHO1.162466	0.0342683	0.271902
PHOSPHO2.493911	0.000617652	0.0915188
PI4K2B.55300	0.0047351	0.139176
PI4KB.5298	0.0264932	0.253107
PID1.55022	0.00876594	0.171278
PIGB.9488	0.0230065	0.241433
PIGC.5279	0.00123019	0.109268
PIGU.128869	0.00222777	0.113182
PIK3R1.5295	0.00126858	0.109268
PIK3R6.146850	0.0324889	0.267842
PINK1.65018	0.00429521	0.138549
PIP4K2B.8396	0.00977307	0.17994
PITPNC1.26207	0.0135641	0.193546
PITPNM2.57605	0.0413961	0.289743
PJA2.9867	0.0197317	0.227613
PKNOX1.5316	0.0424066	0.293917
PKP2.5318	0.0323743	0.267506
PLBD1.79887	0.0499587	0.312272
PLEKHA9.51054	0.00217694	0.113182
PLEKHB1.58473	0.0290539	0.25927
PLEKHF2.79666	0.0376816	0.283728
PLGLA.285189	0.0466077	0.306029
PLK4.10733	0.0384234	0.285431
PLP2.5355	0.00800134	0.166602
PLXNA1.5361	0.00470366	0.139176
PM20D1.148811	0.0398518	0.287025
PMS1.5378	0.0498178	0.312272
PNMA1.9240	0.00191855	0.113102
PNO1.56902	0.0320555	0.267155
PNPLA8.50640	0.0409489	0.288725
PNPO.55163	0.0174273	0.215911
POGK.57645	0.00125795	0.109268
POLR2B.5431	0.0405664	0.288723
POLR3C.10623	0.000387092	0.0835783
PON1.5444	0.0221944	0.236887
POP1.10940	0.0212448	0.233456
POU2F1.5451	0.00266073	0.118877
PPAP2A.8611	0.014282	0.196783
PPAP2B.8613	0.0109015	0.184812
PPAPDC2.403313	0.00760858	0.161842
PPARGC1A.10891	0.00187428	0.113102
PPCDC.60490	0.0189848	0.223777
PPHLN1.51535	0.0283381	0.257212
PPIA.5478	0.000701926	0.0946734
PPIAL4C.653598	0.0471078	0.306401
PPIAL4G.644591	0.0304495	0.263147
PPIH.10465	0.00623373	0.151814
PPL.5493	0.0169108	0.213555
PPM1F.9647	0.0328228	0.268572
PPM1G.5496	0.0258126	0.250852
PPP1CC.5501	0.0178675	0.219629
PPP1R14B.26472	0.000724444	0.0946734
PPP4R4.57718	0.00176254	0.112939
PRCC.5546	0.0325963	0.268096
PRDM4.11108	0.0182844	0.219982
PRF1.5551	0.0350644	0.274837
PRKAG2.51422	0.00956837	0.177124
PRKCH.5583	0.0401401	0.287837
PRMT3.10196	0.0338479	0.271111
PRNP.5621	0.0133391	0.193546
PRODH2.58510	0.0383598	0.285172
PROS1.5627	0.0259188	0.250902
PROZ.8858	0.000350576	0.0802838
PRPF6.24148	0.00605568	0.148778
PRRG2.5639	0.0465231	0.306029
PSD4.23550	0.0396492	0.286577
PSMA7.5688	0.046378	0.306029
PSMD11.5717	0.0442527	0.298586
PSMG3.84262	0.00720962	0.160403
PSRC1.84722	0.0263259	0.252831
PTBP2.58155	0.0280019	0.256721
PTDSS2.81490	0.00112589	0.109032
PTEN.5728	0.00267657	0.118877
PTHLH.5744	0.0338244	0.271111
PTK2B.2185	0.0457534	0.303759
PTK7.5754	0.0346354	0.273666
PTP4A3.11156	0.0427551	0.294687
PURA.5813	0.0233343	0.242677
PUS1.80324	0.030092	0.262631
PUS7L.83448	0.0290055	0.25927
PVRIG.79037	0.0229429	0.241433
PVRL1.5818	0.0125003	0.189547
PWP1.11137	0.0118849	0.1884
PWWP2B.170394	0.0288775	0.25927
PXMP2.5827	0.0288022	0.25927
PYCR1.5831	0.0281225	0.256721
PYCR2.29920	0.000195428	0.0725787
PYGO2.90780	0.0388861	0.285434
QRICH2.84074	0.0132054	0.192761
RAB26.25837	0.0314825	0.265219
RAB32.10981	0.0257489	0.250727
RAB35.11021	0.0318814	0.266761
RAB8A.4218	0.011311	0.186952
RABIF.5877	0.00997734	0.181559
RAC1.5879	0.000613207	0.0915188
RAD21.5885	0.0276247	0.255941
RAD23B.5887	0.024538	0.246423
RAD54B.25788	0.000571836	0.0915188
RAE1.8480	0.00503536	0.143772
RALY.22913	0.0466548	0.306029
RAMP3.10268	0.0226195	0.239762
RAN.5901	0.000719069	0.0946734
RANGAP1.5905	0.00650474	0.153704
RAP1A.5906	0.0121052	0.1884
RAPGEF3.10411	0.0115064	0.186952
RAPGEF4.11069	0.0086993	0.171278
RAPH1.65059	0.00316589	0.127377
RASA1.5921	0.0319181	0.266844
RASGRF2.5924	0.0162909	0.210131
RBBP7.5931	0.0244209	0.245993
RBL2.5934	0.00315559	0.127377
RBM12.10137	0.0033743	0.130912
RBM14.10432	0.00860393	0.171278
RBM17.84991	0.0226	0.239762
RBM4.5936	0.00804108	0.166727
RBM45.129831	0.0322956	0.267227
RBP4.5950	0.00390866	0.136778
RBP5.83758	0.0120134	0.1884
RCC2.55920	0.0298608	0.261532
RCE1.9986	0.0421741	0.292714
RCN2.5955	0.0370892	0.281844
RDH5.5959	0.00271235	0.118877
RECQL4.9401	0.0360584	0.277931
REPS2.9185	0.0104008	0.18362
RER1.11079	0.0499084	0.312272
REXO4.57109	0.0192201	0.225376
RFC2.5982	0.0446268	0.299888
RFWD2.64326	0.00884465	0.171278
RGN.9104	0.0248416	0.247799
RHOB.388	0.0186428	0.221219
RHOF.54509	0.000466365	0.0873992
RHOQ.23433	0.0200276	0.229163
RILP.83547	0.0127042	0.190458
RILPL1.353116	0.00709027	0.159323
RIMS3.9783	0.0135478	0.193546
RIOK1.83732	0.0115473	0.186952
RNASEH1.246243	0.00307494	0.127251
RNASEN.29102	0.0349957	0.274547
RNF122.79845	0.0437715	0.297336
RNF125.54941	0.038016	0.284187
RNF24.11237	0.00644454	0.153704
RNF34.80196	0.0305721	0.263147
ROBO1.6091	0.0100199	0.181559
RORA.6095	0.00559032	0.145668
RP9P.441212	0.0258691	0.250902
RPAP2.79871	0.00466371	0.139176
RPAP3.79657	0.045976	0.305032
RPIA.22934	0.0148854	0.200327
RPL23AP7.118433	0.0396741	0.286577
RPL8.6132	0.00505199	0.143772
RPLP0P2.113157	0.00633074	0.153179
RPS19BP1.91582	0.0438052	0.297336
RRP12.23223	0.00832544	0.168481
RRP15.51018	0.0247702	0.247799
RRS1.23212	0.0388363	0.285434
RSAD2.91543	0.0480231	0.309316
RSC1A1.6248	0.0046654	0.139176
RSU1.6251	0.00270304	0.118877
RTCD1.8634	0.0230202	0.241433
RTN3.10313	0.0473029	0.307268
RTP3.83597	0.00963325	0.177839
S1PR1.1901	0.046081	0.305525
S1PR4.8698	0.0189936	0.223777
SAA1.6288	0.0235781	0.242923
SAA2.6289	0.00451917	0.139176
SAA4.6291	0.0320681	0.267155
SAC3D1.29901	0.0273247	0.255548
SAMD1.90378	0.0389719	0.285434
SAR1B.51128	0.00724037	0.160403
SC5DL.6309	0.033346	0.269921
SCIN.85477	0.00303475	0.126994
SCN4A.6329	0.0123502	0.189446
SCNM1.79005	0.0092398	0.174136
SCP2.6342	0.00116207	0.109032
SDCCAG8.10806	0.00517916	0.144078
SDF2.6388	0.0314774	0.265219
SDHAP3.728609	0.0377901	0.283728
SDHB.6390	0.00320621	0.127377
SDHD.6392	0.0243018	0.245539
SEC16A.9919	0.0313119	0.265121
SEC24A.10802	0.0288447	0.25927
SECISBP2.79048	0.047931	0.309153
SECISBP2L.9728	0.0118981	0.1884
SELP.6403	0.0420656	0.292574
SEPP1.6414	0.0106732	0.184104
SEPSECS.51091	0.00201016	0.113182
SEPW1.6415	0.0154009	0.202867
SERF1A.8293	0.0208721	0.231789
SERPINA10.51156	0.0498479	0.312272
SERPINA11.256394	0.0499357	0.312272
SERPINA4.5267	0.000939794	0.105455
SERPINA5.5104	0.0493259	0.311707
SERPINC1.462	0.0207092	0.231626
SETD7.80854	0.0320233	0.267155
SEZ6L2.26470	0.0312166	0.264995
SF3B4.10262	0.0201583	0.229377
SFRP5.6425	0.0260792	0.252209
SFT2D1.113402	0.00217636	0.113182
SFXN1.94081	0.0119947	0.1884
SFXN2.118980	0.00667652	0.155296
SFXN5.94097	0.000355667	0.0802838
SGEF.26084	0.00189386	0.113102
SGOL2.151246	0.030694	0.263147
SH2D1A.4068	0.0236161	0.243062
SH2D1B.117157	0.0284195	0.257441
SH3BP5L.80851	0.0203149	0.229377
SH3GLB1.51100	0.0150319	0.201208
SH3PXD2B.285590	0.00559349	0.145668
SHB.6461	0.00240498	0.117667
SHMT1.6470	0.00452621	0.139176
SHPK.23729	0.00431135	0.138549
SIAE.54414	0.0290645	0.25927
SIGLEC14.100049587	0.0495909	0.312127
SILV.6490	0.00433631	0.138549
SIPA1L1.26037	0.008625	0.171278
SLC16A2.6567	0.0462164	0.305993
SLC1A4.6509	0.0292534	0.26019
SLC22A25.387601	0.00721438	0.160403
SLC22A7.10864	0.0363109	0.279133
SLC25A13.10165	0.037312	0.282241
SLC25A15.10166	0.00692584	0.158862
SLC25A25.114789	0.00533568	0.144078
SLC25A28.81894	0.0280961	0.256721
SLC25A39.51629	0.0445296	0.29948
SLC27A2.11001	0.0385074	0.285434
SLC27A5.10998	0.0057575	0.147457
SLC28A1.9154	0.0266173	0.253107
SLC2A2.6514	7.4887e-05	0.0676161
SLC30A1.7779	0.0172061	0.215911
SLC31A1.1317	0.0140703	0.196783
SLC35A5.55032	0.00699225	0.158918
SLC38A1.81539	0.00118561	0.109032
SLC38A4.55089	0.00371365	0.13676
SLC38A6.145389	0.0467724	0.306029
SLC39A1.27173	7.03662e-05	0.0676161
SLC39A10.57181	0.00138012	0.109268
SLC41A1.254428	0.0173609	0.215911
SLC41A2.84102	0.0209104	0.231789
SLC41A3.54946	0.00883995	0.171278
SLC45A1.50651	0.0129448	0.192677
SLC6A1.6529	0.0228745	0.241433
SLC7A1.6541	0.00531199	0.144078
SLC7A2.6542	0.0266564	0.253107
SLCO1B1.10599	0.010997	0.184931
SMAGP.57228	0.038302	0.285169
SMARCA2.6595	0.0263161	0.252831
SMARCA4.6597	0.0199263	0.228531
SMARCB1.6598	0.00093422	0.105455
SMARCD1.6602	0.0124615	0.189446
SMARCE1.6605	0.0235494	0.242895
SMG5.23381	0.000216705	0.0725787
SMOX.54498	0.0377393	0.283728
SMYD3.64754	0.0483997	0.309503
SMYD5.10322	0.00156665	0.109268
SNAPC1.6617	0.0267929	0.253107
SNED1.25992	0.0208821	0.231789
SNHG12.85028	0.0248306	0.247799
SNHG6.641638	0.00760975	0.161842
SNHG7.84973	0.0140856	0.196783
SNRK.54861	0.0415938	0.290783
SNRPB.6628	0.0229521	0.241433
SNRPB2.6629	5.48678e-05	0.0676161
SNRPD1.6632	0.0203011	0.229377
SNRPD2.6633	0.0411925	0.288725
SNRPE.6635	0.00201045	0.113182
SNX1.6642	0.0102178	0.182524
SNX5.27131	0.0287777	0.25927
SOCS2.8835	0.00316617	0.127377
SOCS5.9655	0.0391953	0.285515
SORBS2.8470	0.0221312	0.236887
SORD.6652	0.000429504	0.0870578
SORL1.6653	0.00732073	0.160403
SOX12.6666	0.0358339	0.277615
SOX5.6660	0.0273204	0.255548
SPARCL1.8404	0.0481165	0.309356
SPAST.6683	0.026733	0.253107
SPATA18.132671	0.00077096	0.0969262
SPATA2L.124044	0.0309592	0.263937
SPATS2.65244	2.92517e-05	0.0621799
SPDYA.245711	0.00877621	0.171278
SPDYC.387778	0.010196	0.182463
SPDYE6.729597	0.0101306	0.18162
SPIC.121599	0.0238696	0.244061
SPP1.6696	0.0153847	0.202867
SPP2.6694	0.0326943	0.268363
SPRED1.161742	0.0119185	0.1884
SR140.23350	0.0360848	0.277931
SRC.6714	0.00737169	0.160403
SRP72.6731	0.033375	0.269935
SRPR.6734	0.00514166	0.144078
SRRD.402055	0.00600213	0.148778
SRRM1.10250	0.0430722	0.295641
SRXN1.140809	0.0109989	0.184931
SSR2.6746	0.00140081	0.109268
ST6GAL1.6480	0.00468032	0.139176
ST6GALNAC4.27090	0.0197547	0.227615
ST7.7982	0.00104927	0.109032
STAG3.10734	0.0193799	0.226182
STAM.8027	0.0217626	0.236158
STARD5.80765	0.0104328	0.18362
STARD7.56910	0.0114121	0.186952
STBD1.8987	0.0270044	0.254225
STC2.8614	0.0323137	0.267227
STEAP3.55240	0.0430116	0.29543
STEAP4.79689	0.0142243	0.196783
STIP1.10963	0.00575017	0.147457
STK17A.9263	0.00184261	0.113102
STK32B.55351	0.0410776	0.288725
STRN4.29888	0.0313458	0.265121
STS.412	0.0455703	0.302948
STX16.8675	0.035088	0.274837
STX6.10228	0.0111056	0.185858
SUCLG2.8801	0.00277655	0.120422
SUGT1L1.283507	0.00308996	0.127342
SULT1B1.27284	0.00863989	0.171278
SULT2A1.6822	0.00249817	0.118151
SUN2.25777	0.0107652	0.184344
SUOX.6821	0.0495231	0.312096
SUPT5H.6829	0.020862	0.231789
SUPT7L.9913	0.0405574	0.288723
SURF1.6834	0.00620988	0.151814
SUV39H2.79723	0.00390965	0.136778
SYBU.55638	0.0137579	0.194191
SYCE1.93426	0.0477358	0.309153
SYNJ2BP.55333	0.0182139	0.219982
SYT13.57586	0.0277559	0.256201
SYTL5.94122	0.00952986	0.177124
TACC2.10579	0.0446613	0.299916
TAF4.6874	0.00639139	0.153703
TAGLN2.8407	0.00352513	0.133404
tAKR.389932	0.0347032	0.273766
TAP2.6891	0.0434645	0.296323
TAPT1.202018	0.010809	0.184601
TARP.445347	0.0356203	0.277236
TAT.6898	0.00818884	0.167694
TAX1BP3.30851	0.0360109	0.277931
TBC1D13.54662	0.00566806	0.146602
TBC1D17.79735	0.000751468	0.0956869
TBC1D2B.23102	0.0383503	0.285172
TBX19.9095	0.0242735	0.245539
TCTA.6988	0.027735	0.256201
TCTEX1D1.200132	0.0272123	0.255371
TEAD2.8463	0.0465905	0.306029
TECTA.7007	0.00682186	0.157204
TEK.7010	0.0212489	0.233456
TEX261.113419	0.0410231	0.288725
TF.7018	0.0149209	0.200532
TFAP4.7023	0.00163742	0.109268
TFCP2.7024	0.02509	0.248978
TH1L.51497	0.00449405	0.139176
THAP5.168451	0.0411612	0.288725
THOC1.9984	0.0295189	0.260799
THOC4.10189	0.0113849	0.186952
THOC5.8563	0.00105316	0.109032
THRB.7068	0.0133425	0.193546
THRSP.7069	0.00748068	0.160471
TIGD5.84948	0.00298242	0.125514
TINAGL1.64129	0.0091912	0.174136
TIPRL.261726	0.00835647	0.168481
TIRAP.114609	0.0222304	0.236887
TKT.7086	0.0110229	0.184931
TLR10.81793	0.0491024	0.31109
TM2D1.83941	0.022493	0.238931
TM6SF2.53345	0.0011107	0.109032
TMC7.79905	0.0105501	0.183784
TMEM115.11070	0.00320353	0.127377
TMEM147.10430	0.00742847	0.160461
TMEM165.55858	0.0108399	0.184601
TMEM184B.25829	0.0267991	0.253107
TMEM185B.79134	0.000226534	0.0725787
TMEM187.8269	0.0305346	0.263147
TMEM189.387521	0.0295827	0.260799
TMEM192.201931	0.00912421	0.173605
TMEM195.392636	0.0245022	0.246312
TMEM217.221468	0.025558	0.250727
TMEM30B.161291	0.0298014	0.261435
TMEM65.157378	0.00467015	0.139176
TMEM79.84283	0.0311655	0.264787
TMEM9.252839	0.0427498	0.294687
TMOD2.29767	0.0474631	0.307906
TMPRSS2.7113	0.0336177	0.270796
TMSB10.9168	0.00726032	0.160403
TMSL3.7117	0.00317771	0.127377
TOMM34.10953	0.0262877	0.252831
TOMM40L.84134	0.00663189	0.154748
TOP2A.7153	0.0349228	0.274547
TOP3B.8940	0.0410699	0.288725
TP53RK.112858	0.00051691	0.0885134
TPD52L2.7165	0.00157305	0.109268
TPM3.7170	0.00474499	0.139176
TPPP2.122664	0.0303691	0.263147
TPRG1L.127262	0.0344537	0.272495
TPX2.22974	0.0495906	0.312127
TRAF2.7186	0.0130818	0.192761
TRAF5.7188	0.0171749	0.215911
TRANK1.9881	0.0248222	0.247799
TRIM11.81559	0.0218945	0.236623
TRIM16.10626	0.003434	0.131685
TRIM16L.147166	0.0365575	0.280377
TRIM28.10155	0.0230093	0.241433
TRIM35.23087	0.016234	0.20967
TRIM47.91107	0.00985512	0.180669
TRIM65.201292	2.09996e-05	0.0621799
TRMT6.51605	0.015745	0.205492
TRO.7216	0.013608	0.193546
TRPM8.79054	0.00247795	0.118151
TRPV4.59341	0.0397536	0.286734
TSPO2.222642	0.0432338	0.296137
TTBK1.84630	0.000407524	0.0852168
TTC27.55622	0.000950871	0.105455
TTC37.9652	0.0321948	0.267227
TTK.7272	0.00522461	0.144078
TTLL4.9654	0.0218932	0.236623
TTPA.7274	0.0125897	0.189911
TTPAL.79183	0.0330212	0.269046
TTR.7276	0.00144148	0.109268
TUBG1.7283	0.00258501	0.118877
TUBGCP5.114791	0.00120296	0.109268
TWF2.11344	0.0062685	0.152222
TXNDC11.51061	0.00813781	0.167672
TXNDC9.10190	0.00272264	0.118877
TYRO3.7301	0.00140566	0.109268
UBAP2L.9898	0.026284	0.252831
UBASH3B.84959	0.0144646	0.198272
UBE2C.11065	0.0299238	0.261622
UBE2E1.7324	0.00111452	0.109032
UBE2L3.7332	7.11059e-05	0.0676161
UBE2MP1.606551	0.0461918	0.305993
UBE2T.29089	0.0132332	0.192761
UBR5.51366	0.0426349	0.294471
UBXN2A.165324	0.0333278	0.269921
UBXN6.80700	0.0173133	0.215911
UCK2.7371	0.0141938	0.196783
UGP2.7360	0.00470369	0.139176
UGT2B10.7365	0.0145059	0.198272
UNC119B.84747	0.0308355	0.263147
UNC5A.90249	0.0398472	0.287025
UNC5B.219699	0.0157771	0.205641
UPB1.51733	0.0155615	0.20471
UQCRHL.440567	0.0217802	0.236158
URM1.81605	0.0151297	0.201702
USH2A.7399	0.0424948	0.294294
USHBP1.83878	0.0329839	0.269046
USP1.7398	0.0266719	0.253107
USP21.27005	0.00523916	0.144078
UTP6.55813	0.000930314	0.105455
UXS1.80146	0.0249435	0.248106
VAT1.10493	0.0324959	0.267842
VCAM1.7412	0.00294439	0.124973
VDAC1.7416	0.0279416	0.256721
VIPR1.7433	0.00623642	0.151814
VKORC1.79001	0.0121118	0.1884
VPS72.6944	0.0060318	0.148778
VPS8.23355	0.046244	0.305993
VSIG10L.147645	0.00181271	0.113102
VWF.7450	0.00190846	0.113102
WASF2.10163	0.0264481	0.253107
WDR12.55759	0.0026008	0.118877
WDR24.84219	0.0013713	0.109268
WDR65.149465	0.025622	0.250727
WDR67.93594	0.0242594	0.245539
WDR7.23335	0.0302561	0.263138
WDR70.55100	0.0208008	0.231789
WDR75.84128	0.00200794	0.113182
WDR77.79084	0.0136892	0.193953
WHSC2.7469	0.0252214	0.249967
XDH.7498	0.0236879	0.243297
XRCC2.7516	0.017487	0.21629
XRCC6.2547	0.038027	0.284187
YARS2.51067	0.00249625	0.118151
YDJC.150223	0.0499785	0.312272
YEATS2.55689	0.0321167	0.267155
YKT6.10652	0.0116607	0.187434
YTHDF1.54915	2.60103e-05	0.0621799
YWHAH.7533	0.0201727	0.229377
YWHAZ.7534	0.00386377	0.13676
ZBED4.9889	0.0290515	0.25927
ZBTB2.57621	0.00215993	0.113182
ZBTB3.79842	0.0368579	0.280731
ZBTB41.360023	0.00768574	0.162743
ZBTB42.100128927	0.0280851	0.256721
ZC3HC1.51530	0.00805769	0.166727
ZCCHC2.54877	0.00797288	0.166358
ZCCHC4.29063	0.0315702	0.265725
ZFP1.162239	0.00595206	0.148778
ZFP64.55734	0.0134688	0.193546
ZG16.653808	0.0495002	0.312096
ZG16B.124220	0.0313378	0.265121
ZKSCAN4.387032	0.0316504	0.265949
ZMYND19.116225	0.0291003	0.25927
ZNF133.7692	0.00512469	0.144078
ZNF143.7702	0.0148367	0.200161
ZNF248.57209	0.0324733	0.267842
ZNF274.10782	0.000579728	0.0915188
ZNF275.10838	0.0307927	0.263147
ZNF286A.57335	0.00145075	0.109268
ZNF295.49854	0.00156117	0.109268
ZNF343.79175	0.0217756	0.236158
ZNF384.171017	0.028256	0.257212
ZNF385B.151126	0.0211376	0.233456
ZNF473.25888	0.00791561	0.165511
ZNF485.220992	0.0279204	0.256721
ZNF512.84450	0.0336941	0.270815
ZNF541.84215	0.0103849	0.18362
ZNF595.152687	0.0435295	0.296323
ZNF605.100289635	0.0198694	0.228406
ZNF643.65243	0.00135598	0.109268
ZNF691.51058	0.0135658	0.193546
ZNF792.126375	0.0290695	0.25927
ZNHIT3.9326	0.0180697	0.219756
ZRANB1.54764	0.0288169	0.25927
ZRANB2.9406	0.0328279	0.268572
ZSWIM1.90204	0.00606678	0.148778
ZSWIM3.140831	0.0138908	0.195416
ZUFSP.221302	0.0159269	0.206751
